# Supplementary material for: ATM signaling modulates cohesin behavior in meiotic prophase and proliferating cells
Source: Nat Struct Mol Biol. 2023 Mar 6;30(4):436–50. doi: 10.1038/s41594-023-00929-5 (PMC10113158; doi:10.1038/s41594-023-00929-5)
Supplement: Supplementary file 4 — Strains used in this study. [file 41594_2023_929_MOESM4_ESM.xlsx]

## Sheet: Strains
Strains used in this study
Strain	Name	Allele	Genotype	Construction background	References (see Supplementary Information)
WT/control	CA1199	N.A.	ieSi38[sun-1p::tir1::mRuby::sun-1 3'UTR, Cbr-unc-119(+)] IV	unc-119(ed3)	4
spo-11::aid::3xflag	CA1684	ie59	spo-11(ie59[spo-11::aid::3xFLAG]), IV	ieSi38[sun-1p::tir1::mRuby::sun-1 3'UTR, Cbr-unc-119(+)] IV	This study
ha::aid::syp-3	CA1642	ie189	spo-11(ie189[HA::aid::syp-3]), I	ieSi38[sun-1p::tir1::mRuby::sun-1 3'UTR, Cbr-unc-119(+)] IV	This study
wapl-14SA	CA1194	N.A.	ieSi55[cb-unc-119(+) gfp::12aalinker::wapl-1(4SA)]II;wapl-1(tm1814)IV	unc-119(ed3)	5
atm-1	VC381	gk186	atm-1 (gk186) I	N.A.	6
atl-1/nT1	DW101	tm853	atl-1(tm853) V/nT1 [unc-?(n754) let-? qIs50] (IV;V)	N.A.	2
v5::aid::wapl-1	CA1685	ie190	wapl-1(ie190 [V5::aid::wapl-1]) IV	ieSi38[sun-1p::tir1::mRuby::sun-1 3'UTR, Cbr-unc-119(+)] IV	This study
ha::aid::chk-2	CA1686	ie191	chk-2(ie191[HA::aid::chk-2]) V	ieSi38[sun-1p::tir1::mRuby::sun-1 3'UTR, Cbr-unc-119(+)] IV	This study
v5::aid::wapl-1; ha::aid::chk-2	CA1687	N.A.	wapl-1(ie190 [V5::aid::wapl-1]) IV; chk-2 (ie191 [HA::aid::chk-2]) V	ieSi38[sun-1p::tir1::mRuby::sun-1 3'UTR, Cbr-unc-119(+)] IV	This study
3xflag::aid::atm-1	CA1688	ie192	atm-1 (ie192 [3xFLAG::aid::atm-1]) I	ieSi38[sun-1p::tir1::mRuby::sun-1 3'UTR, Cbr-unc-119(+)] IV	This study
ha::aid::atl-1	CA1689	ie193	atl-1 (ie193[HA::aid::atl-1]) V	ieSi38[sun-1p::tir1::mRuby::sun-1 3'UTR, Cbr-unc-119(+)] IV	This study
wapl-12A	CA1690	ie194	wapl-1 (ie194[wapl-1S88A S113A]) IV	ieSi38[sun-1p::tir1::mRuby::sun-1 3'UTR, Cbr-unc-119(+)] IV	This study
wapl-12D	CA1691	ie195	wapl-1 (ie195 [wapl-1S88D S113D]) IV	ieSi38[sun-1p::tir1::mRuby::sun-1 3'UTR, Cbr-unc-119(+)] IV	This study
3xflag::aid::atm-1; wapl-12D	CA1692	N.A.	atm-1 (ie192 [3xFLAG::aid::atm-1]) I; wapl-1 (ie195 [wapl-1S88D S113D]) IV	ieSi38[sun-1p::tir1::mRuby::sun-1 3'UTR, Cbr-unc-119(+)] IV	This study
wapl-12D; ha::aid::chk-2	CA1693	N.A.	wapl-1 (ie195 [wapl-1S88D S113D]) IV; chk-2 (ie121 [HA::aid::chk-2]) V	ieSi38[sun-1p::tir1::mRuby::sun-1 3'UTR, Cbr-unc-119(+)] IV	This study
3xflag::aid::atm-1; ha::aid::atl-1	CA1694	N.A.	atm-1 (ie192 [3xFLAG::aid::atm-1]) I; atl-1 (ie193 [HA::aid::atl-1]) V	ieSi38[sun-1p::tir1::mRuby::sun-1 3'UTR, Cbr-unc-119(+)] IV	This study
3xflag::aid::atm-1; ha::aid::atl-1; ha::aid::chk-2	CA1695	N.A.	atm-1 (ie192 [3xFLAG::aid::atm-1]) I; atl-1 (ie193 [HA::aid::atl-1]) V; chk-2 (ie121 [HA::aid::chk-2]) V	ieSi38[sun-1p::tir1::mRuby::sun-1 3'UTR, Cbr-unc-119(+)] IV	This study
atm-1KA	CA1696	ie196	atm-1 (ie196 [atm-1 R1850K S1853A]) I	ieSi38[sun-1p::tir1::mRuby::sun-1 3'UTR, Cbr-unc-119(+)] IV	This study
atm-1S1853D	CA1697	ie197	atm-1 (ie197 [atm-1 S1853D]) I	ieSi38[sun-1p::tir1::mRuby::sun-1 3'UTR, Cbr-unc-119(+)] IV	This study
atm-1S1853D; ha::aid::chk-2	CA1698	N.A.	atm-1 (ie197 [atm-1 S1853D]) I; chk-2 (ie121 [HA::aid::chk-2]) V	ieSi38[sun-1p::tir1::mRuby::sun-1 3'UTR, Cbr-unc-119(+)] IV	This study
3xflag::aid::eco-1	CA1699	ie198	eco-1 (ie198 [3xFLAG::aid::eco-1]) III	ieSi38[sun-1p::tir1::mRuby::sun-1 3'UTR, Cbr-unc-119(+)] IV	This study
3xflag::aid::atm-1; 3xflag::aid::eco-1	CA1700	N.A.	atm-1 (ie192 [3xFLAG::aid::atm-1]) I; eco-1 (ie198 [3xFLAG::aid::eco-1]) III	ieSi38[sun-1p::tir1::mRuby::sun-1 3'UTR, Cbr-unc-119(+)] IV	This study
3xflag::aid::eco-1; wapl-12A	CA1701	N.A.	eco-1 (ie198 [3xFLAG::aid::eco-1]) III; wapl-1 (ie194 [wapl-1S88A S113A]) IV	ieSi38[sun-1p::tir1::mRuby::sun-1 3'UTR, Cbr-unc-119(+)] IV	This study
smc-3QQ	CA1702	ie199	smc-3 (ie199 [smc-3 K106Q K107Q]) III	ieSi38[sun-1p::tir1::mRuby::sun-1 3'UTR, Cbr-unc-119(+)] IV	This study
smc-3QQ; ha::aid::chk-2	CA1703	N.A.	smc-3 (ie199 [smc-3 K106Q K107Q]) III; chk-2 (ie121 [HA::aid::chk-2]) V	ieSi38[sun-1p::tir1::mRuby::sun-1 3'UTR, Cbr-unc-119(+)] IV	This study
pds-5::aid::3xflag	CA1704	ie200	pds-5 (ie200 [pds-5::aid::3xFLAG]) III	ieSi38[sun-1p::tir1::mRuby::sun-1 3'UTR, Cbr-unc-119(+)] IV	This study
pds-5::aid::3xflag; ha::aid::chk-2	CA1705	N.A.	pds-5 (ie200 [pds-5::aid::3xFLAG]) III; chk-2 (ie121 [HA::aid::chk-2]) V	ieSi38[sun-1p::tir1::mRuby::sun-1 3'UTR, Cbr-unc-119(+)] IV	This study
pds-5::aid::3xflag; v5::aid::wapl-1; ha::aid::chk-2	CA1706	N.A.	pds-5 (ie200 [pds-5::aid::3xFLAG]) III; wapl-1(ie190 [V5::aid::wapl-1]) IV; chk-2 (ie121 [HA::aid::chk-2]) V	ieSi38[sun-1p::tir1::mRuby::sun-1 3'UTR, Cbr-unc-119(+)] IV	This study
pds-5::v5	CA1707	ie201	pds-5 (ie201 [pds-5::V5]) III	ieSi38[sun-1p::tir1::mRuby::sun-1 3'UTR, Cbr-unc-119(+)] IV	This study
pds-5::v5; ha::aid::chk-2	CA1708	N.A.	pds-5 (ie201 [pds-5::V5]) III; chk-2 (ie121 [HA::aid::chk-2]) V	ieSi38[sun-1p::tir1::mRuby::sun-1 3'UTR, Cbr-unc-119(+)] IV	This study
atl-1KA	CA1709	ie202	atl-1 (ie202 [atl-1 R1966K S1971A]) V	ieSi38[sun-1p::tir1::mRuby::sun-1 3'UTR, Cbr-unc-119(+)] IV	This study
