# Supplementary material for: ATM signaling modulates cohesin behavior in meiotic prophase and proliferating cells
Source: Nat Struct Mol Biol. 2023 Mar 6;30(4):436–50. doi: 10.1038/s41594-023-00929-5 (PMC10113158; doi:10.1038/s41594-023-00929-5)
Supplement: Supplementary file 5 — crRNAs, repair templates and genotyping primers used in strain construction. [file 41594_2023_929_MOESM5_ESM.xlsx]

## Sheet: Constructs
crRNAs, repair templates and genotyping primers used in strain construction.
Strain	crRNA	Repair template	Genotyping primers
atm-1KA	TTGTAGATCACATCGATTAA	TATGCATCAGCCAACTGGAAGACGACGACGAAGCGATCAAGGCCTCCGCTCTTATCATCTTCCCACTTATCGACGTCATCTACAAATACGAAACGGACGTCGGAGTGATCGCCTTGCTCAAAG	F:gctcccgtaatagatttag; R:CACCTTGGAAGCGTTCTTCTC
atl-1KA	TGTCATTCTTTCAACTGCAC	AGTTGCAAAGTACGAGAAGAATCAAGTTTTACAAGCtCGcGCtGTcGAgAagATGACcgctCTTTGGTTAAGCAATACTCGAAAAATTgtaagatt	F:CACGAGACAACTCAACTTC; R:GTCACTTCTTCGTCTTGATG;
atm-1S1853D	Same as atm-1KA	TATGCATCAGCCAACTGGAAGACGACGACGAAGCGATCCGTGCCTCCGATCTTATCATCTTCCCACTTATCGACGTCATCTACAAATACGAAACGGACGTCGGAGTGATCGCCTTGCTCAAAG	Same as atm-1KA
3xflag::aid::atm-1	CGATAGCTCAGCTTCTGGAG	RT1:actcgtcacactttacaatttgtttgcagaaatatgcgaaaATGGACTATAAAGATCACGATGGAGATTACAAAGACCATGATATTGATTATAAAGATGATGACGACAAAGGATCGatgcctaaagatccagccaaacctccggccaaggcacaagttgtgggatggccaccggtgagatcataccggaagaacgtgatg; RT2:gtgggatggccaccggtgagatcataccggaagaacgtgatggtttcctgccaaaaatcaagcggtggcccggaggcggcggcgttcgtgaagGGAGGCTCAGGAAGCGTTACTCAGCTAAAAAATCTGAAACACGCtATcGCcCAaCTcCTtGAaTGGGATGGAACGAAAACGGCGAGAAAGgcaagt…	F:CACCTGAAACTCGTCACAC; R:GAGCGTGATAGAGAAGAAC
ha::aid::atl-1	TGTTTCAGCTCTGCTATGTA	gggcgagtttgtatttgcaatgcaaattcgaatatattcgatccaatcgaactctatattttgcttaattttttttgcggaaggaatttatttttaaactttgttcgtttccttatttttagtaagtattagtgaattcttcataatattatcacaaaaacgttagcaatatattttaaatattgttaaatatccatcgaaccactgaaataacgtgcgcaggctttcagatatttgggaATGTACCCATATGATGTGCCAGATTATGCCGGATCGatgcctaaagatccagccaaacctccggccaaggcacaagttgtgggatggccaccggtgagatcataccggaagaacgtgatggtttcctgccaaaaatcaagcggtggcccggaggcggcg…	F:CCATCGAACCACTGAAATAACG; R:GAAAGTTCCTGCTTCTCTG
3xflag::aid::eco-1	GTGAATTTTTAGGCAGTCCT	RT1:aataattcgatttttcatatagaacattacaagaattagtattattaacgATGGACTATAAAGATCACGATGGAGATTACAAAGACCATGATATTGATTATAAAGATGATGACGACAAAGGATCGatgcctaaagatccagccaaacctccggccaaggcacaagttgtgggatggccaccggtgagatcataccggaag; RT2:cggccaaggcacaagttgtgggatggccaccggtgagatcataccggaagaacgtgatggtttcctgccaaaaatcaagcggtggcccggaggcggcggcgttcgtgaagGGAGGCTCAGGAAAAGAtCCAGGACTcCCaAAgAAcTCcCTAAAGAAGTCGAAACTAGACGATTATTTCAAGAAAGTCG…	F:CACGCAATTTCTGCCAAC; R:CTTCTGTGTTTCTTTCGAC
pds-5::aid::3xflag	CGTCTGGAGGTTCGAGCTGT	RT1:GATTACCAATGGAAGAAGATGATGATTCTATTGGAAAAACGCCAAAACCGACcGCcCGtACtTCtAGACGTCTCTCCAAAAAAGGAGGCTCAGGAatgcctaaagatccagccaaacctccggccaaggcacaagttgtgggatggccaccggtgagatcataccggaagaacgtgatggtttcctgccaaaaatcaagc; RT2:gtgagatcataccggaagaacgtgatggtttcctgccaaaaatcaagcggtggcccggaggcggcggcgttcgtgaagGGATCGGACTATAAAGATCACGATGGAGATTACAAAGACCATGATATTGATTATAAAGATGATGACGACAAATAAattattattttttctctatttattccgttgttgttg…	F:CTAATGGAGTATCACCGAAG; R:CAAGGACAAGCAACAACAAC
pds-5::v5	Same as pds-5::aid::3xflag	TTACCAATGGAAGAAGATGATGATTCTATTGGAAAAACGCCAAAACCAACCGCcCGTACtTCTCGTCGTCTTTCCAAGAAGGGATCGGGAAAGCCAATTCCAAACCCACTTCTTGGACTCGACTCCACCTAAattattattttttctctatttattccgttgttgttgcttgtc	Same as pds-5::aid::3xflag
smc-3QQ	GTGAAGATTGTTCGTCAAGT	atctcgaggttttccacagctggaatacCTCGGCACGTGGGACCATCTTGTTGTCGATGTAGTACTGGTCTTGTTGCTTTCCGACTTGGCGGACGATCTTAACCTCAGAGTTCTCGAAAGCCATAAGACGCTTTTCCGAGTTGTCAAAGGTGATTTCGACACGAGCGTGGGCG	F:GAAGCTACAAAGACAACAC; R:CTTTCATCGTAAACTCGTG
v5::aid::wapl-1	CGACTTACGGCTTGGAAAAT	RT1:aaatcgaagcttgaagggttccggtgacaaatattcaaatttcaagaaacATGGGCAAACCAATTCCTAATCCACTGTTAGGTTTGGACTCCACTGGATCGatgcctaaagatccagccaaacctccggccaaggcacaagttgtgggatggccaccggtgagatcataccggaagaacgtgatggtttcctgccaaaaa; RT2:gatggccaccggtgagatcataccggaagaacgtgatggtttcctgccaaaaatcaagcggtggcccggaggcggcggcgttcgtgaagGGAGGCTCAGGATCGTCGGATGCTAATTCGGACGAtCCATTcTCtAAGCCgtaagtcgataaattttttaaaaacggagacaaaaaataaaatgattttt…	F:TACGCAAGGGTCTCGCAAC; R:CTAGTGTAGCTTGGAATC
wapl-12A	TCGGCAATTGATCCGTCTAG	TCCTCTCACCAGCCGGATCGTAATCGAATCCTCGACTTTGGGCCTTACGGGTTCCGCGGGATGGGTCGATAGCAGAGTCCTCCATACGACGGTTAAGAGAAGAGGTAGAGGATTGAGCCAGCATCTCCGGCTCGCTGTCGTCGCTCAGATTctgaagc	F:GTTCCTGACACTCCAGATG; R:GAGACTGCTGGCTGGTTTG
wapl-12D	Same as wapl-12A	TCCTCTCACCAGCCGGATCGTAATCGAATCCTCGACTTTGGTCCTTACGGGTTCCGCGGGATGGGTCGATAGCAGAGTCCTCCATACGACGGTTAAGAGAAGAGGTAGAGGATTGATCCAGCATCTCCGGCTCGCTGTCGTCGCTCAGATTctgaagc	Same as wapl-12A
