# Supplementary material for: ATM signaling modulates cohesin behavior in meiotic prophase and proliferating cells
Source: Nat Struct Mol Biol. 2023 Mar 6;30(4):436–50. doi: 10.1038/s41594-023-00929-5 (PMC10113158; doi:10.1038/s41594-023-00929-5)
Supplement: Supplementary file 6 — DNA sequences of synthetic DNA segments and primers used to construct WAPL expression plasmids. [file 41594_2023_929_MOESM6_ESM.xlsx]

## Sheet: Plasmids
DNA sequences of synthetic DNA segments and primers used to construct WAPL expression plasmids.
Name/Description	DNA sequence	Primers for Gibson assembly
WAPL-fragment1	GATGAGCTGTACAAGTCCGGAATGACATCCAGATTTGGGAAAACATACAGTAGGAAAGGTGGAAATGGCAGTTCAAAATTCGATGAAGTCTTTTCCAACAAACGGACTACCCTTAGCACAAAATGGGGAGAGACCACATTTATGGCTAAATTAGGGCAGAAGAGGCCCAATTTCAAACCAGATATCCAAGAAATTCCGAAGAAACCTAAAGTGGAAGAAGAAAGTACTGGAGATCCTTTTGGATTTGATAGTGATGATGAGTCTCTACCAGTTTCTTCAAAGAATTTAGCCCAGGTTAAGTGTTCCTCTTATTCAGAATCTAGTGAAGCTGCTCAGTTGGAAGAGGTCACTTCAGTACTTGAAGCTAATAGCAAAATTAGTCATGTGGTCGTTGAAGAC…	WAPL1-F: GATGAGCTGTACAAGTCCGGAATGACATCCAGATTTGGGAAAAC WAPL1-R: CTTGATTTCAGAAGCCACTGTAGTTTCTGCATTGGGTTTC
WAPL-fragment2 WT	GAAACCCAATGCAGAAACTACAGTGGCTTCTGAAATCAAGGAAACAAATGATACTTGGAACTCCCAGTTTGGGAAAAGGCCAGAATCACCATCAGAAATATCTCCAATCAAGGGATCTGTTAGAACTGGTTTGTTTGAATGGGATAATGATTTTGAAGATATCAGATCAGAAGACTGTATTTTAAGTTTGGATAGTGATCCCCTTTTGGAGATGAAGGATGACGATTTTAAAAATCGATTGGAAAATCTGAATGAAGCCATTGAGGAAGATATTGTACAAAGTGTTCTTAGGCCAACCAACTGTAGGACGTACTGTAGGGCCAATAAAACGAAATCCTCCCAAGGAGCATCAAATTTTGATAAGCTGATGGACGGCACCAGTCAGGCCTTAGCCAAAGC…	WAPL2-F: GAAACCCAATGCAGAAACTACAGTGGCTTCTGAAATCAAG WAPL2-R: CTTCACACTTTCAGGCACACCAGGCAAGTCCTCTGTAAAATCC
WAPL-fragment2 5D	GAAACCCAATGCAGAAACTACAGTGGCTTCTGAAATCAAGGAAACAAATGATACTTGGAACgaCCAGTTTGGGAAAAGGCCAGAATCACCATCAGAAATATCTCCAATCAAGGGATCTGTTAGAACTGGTTTGTTTGAATGGGATAATGATTTTGAAGATATCAGATCAGAAGACTGTATTTTAAGTTTGGATAGTGATCCCCTTTTGGAGATGAAGGATGACGATTTTAAAAATCGATTGGAAAATCTGAATGAAGCCATTGAGGAAGATATTGTACAAAGTGTTCTTAGGCCAACCAACTGTAGGACGTACTGTAGGGCCAATAAAACGAAATCCgaCCAAGGAGCATCAAATTTTGATAAGCTGATGGACGGCACCgacCAGGCCTTAGCCAAAGC…	Same as WAPL-2 WT
WAPL-fragment2 5A	GAAACCCAATGCAGAAACTACAGTGGCTTCTGAAATCAAGGAAACAAATGATACTTGGAACgCCCAGTTTGGGAAAAGGCCAGAATCACCATCAGAAATATCTCCAATCAAGGGATCTGTTAGAACTGGTTTGTTTGAATGGGATAATGATTTTGAAGATATCAGATCAGAAGACTGTATTTTAAGTTTGGATAGTGATCCCCTTTTGGAGATGAAGGATGACGATTTTAAAAATCGATTGGAAAATCTGAATGAAGCCATTGAGGAAGATATTGTACAAAGTGTTCTTAGGCCAACCAACTGTAGGACGTACTGTAGGGCCAATAAAACGAAATCCgCCCAAGGAGCATCAAATTTTGATAAGCTGATGGACGGCACCgccCAGGCCTTAGCCAAAGC…	Same as WAPL-2 WT
WAPL-fragment3	GGATTTTACAGAGGACTTGCCTGGTGTGCCTGAAAGTGTGAAGAAGCCCATAAATAAACAAGGAGATAAATCAAAGGAAAATACCAGAAAGATTTTTAGTGGCCCCAAACGGTCACCCACAAAAGCTGTATATAATGCCAGACATTGGAATCATCCAGATTCAGAAGAACTGCCTGGGCCACCAGTAGTAAAACCTCAGAGTGTCACAGTGAGGCTGTCTTCAAAGGAACCAAATCAAAAAGATGATGGAGTTTTTAAGGCTCCTGCACCACCATCCAAAGTGATAAAAACTGTGACAATACCTACTCAGCCCTACCAAGATATAGTTACTGCACTGAAATGCAGACGAGAAGACAAAGAATTATATACTGTTGTTCAGCACGTGAAGCACTTCAACGA…	WAPL3-F: GGATTTTACAGAGGACTTGCCTGGTGTGCCTGAAAGTGTGAAG WAPL3-R: CTACCAGTTTCTCTTCATCCTCATCTCTACTTAAATGATCCAC
WAPL-fragment4	GTGGATCATTTAAGTAGAGATGAGGATGAAGAGAAACTGGTAGCCTCACTATGGGGAGCAGAaAGgTGcctgCGgGTgTTAGAAAGTGTAACTGTGCATAATCCCGAAAATCAAAGCTACTTGATAGCATATAAAGATTCCCAACTTATTGTTTCATCAGCTAAAGCATTACAGCATTGTGAAGAACTGATTCAGCAGTACAACCGTGCTGAGGACAGCATATGCTTAGCTGACAGTAAGCCTCTGCCTCACCAGAATGTAACTAACCATGTAGGCAAAGCAGTGGAGGACTGCATGAGGGCCATCATCGGGGTGTTGCTTAATTTAACTAATGATAATGAGTGGGGCAGCACCAAAACAGGAGAGCAGGACGGTCTCATAGGCACAGCGCTGAACTGT…	WAPL4-F: GTGGATCATTTAAGTAGAGATGAGGATGAAGAGAAACTGGTAG WAPL4-R: CACTGGACTAGTGGATCTGAGCTAGCAATGTTCCAAATATTCAATC
WAPL-fragment4 del	GTGGATCATTTAAGTAGAGATGAGGATGAAGAGAAACTGGTAGCCTCACTATGGGGAGCAGAaAGgTGcctgCGgGTgTTAGAAAGTGTAACTGTGCATAATCCCGAAAATCAAAGCTACTTGATAGCATATAAAGATTCCCAACTTATTGTTTCATCAGCTAAAGCATTACAGCATTGTGAAGAACTGATTCAGCAGTACAACCGTGCTGAGGACAGCATATGCTTAGCTGACAGTAAGCCTCTGCCTCACCAGAATGTAACTAACCATGTAGGCAAAGCAGTGGAGGACTGCATGAGGGCCATCATCGGGGTGTTGCTTAATTTAACTAATGATAATGAGTGGGGCAGCACCAAAACAGGAGAGCAGGACGGTCTCATAGGCACAGCGCTGAACTGT…	Same as WAPL-4
pcDNA-acGFP vector	N.A.	pcWAPLvec-F: GATTGAATATTTGGAACATTGCTAGCTCAGATCCACTAGTCCAGTG pcWAPLvec-R: GTTTTCCCAAATCTGGATGTCATTCCGGACTTGTACAGCTCATC
