# Supplementary material for: ATM signaling modulates cohesin behavior in meiotic prophase and proliferating cells
Source: Nat Struct Mol Biol. 2023 Mar 6;30(4):436–50. doi: 10.1038/s41594-023-00929-5 (PMC10113158; doi:10.1038/s41594-023-00929-5)
Supplement: Supplementary file 7 — List of degron-tagged strains and egg counts. [file 41594_2023_929_MOESM7_ESM.xlsx]

## Sheet: Egg counts
List of degron-tagged strains and egg counts.
Strain	Name	Egg counted	Brood Size (± S.D.)	% of Viability (± S.D.)	% of Males (± S.D.)
WT	CA1199	3020	302 ± 17	99.0 ± 2.3	0.13 ± 0.22
spo-11::aid::3xflag	CA1684	2949	295 ± 21	99.2 ± 3.4	0.07 ± 0.14
ha::aid::syp-3	CA1642	2712	271 ± 45	98.8 ± 3.5	0.12 ± 0.29
v5::aid::wapl-1	CA1685	2995	300 ± 48	98.1 ± 4.3	0.00 ± 0.00
ha::aid::chk-2	CA1686	2982	298 ± 28	99.1 ± 8.6	0.07 ± 0.15
3xflag::aid::atm-1	CA1688	2809	281 ± 22	100.0 ± 3.9	0.04 ± 0.11
ha::aid::atl-1	CA1689	3080	308 ± 37	99.3 ± 3.0	0.00 ± 0.00
3xflag::aid::eco-1	CA1699	2944	294 ± 57	99.3 ± 4.6	0.12 ± 0.21
pds-5::aid::3xflag	CA1704	3095	310 ± 25	98.9 ± 2.5	0.10 ± 0.32
