# Supplementary material for: ATM signaling modulates cohesin behavior in meiotic prophase and proliferating cells
Source: Nat Struct Mol Biol. 2023 Mar 6;30(4):436–50. doi: 10.1038/s41594-023-00929-5 (PMC10113158; doi:10.1038/s41594-023-00929-5)
Supplement: Source Data Fig. 1 — Statistical source data. [file 41594_2023_929_MOESM8_ESM.xlsx]

## Sheet: 1D
RawIntDen	Group
44602522	con-PM
52106575	con-PM
25905567	con-PM
49637090	con-PM
36095224	con-PM
50396262	con-PM
79938151	con-PM
75012141	con-PM
30096436	con-PM
105681719	con-PM
110352708	con-PM
125342429	con-PM
176241211	con-PM
133870711	con-PM
107806346	con-PM
90748454	con-PM
65533509	con-PM
121197021	con-PM
171207966	con-PM
83238513	con-PM
108319020	con-PM
111958870	con-PM
100749144	con-PM
101338346	con-PM
94436150	con-PM
62733559	con-PM
95681136	con-PM
87947928	con-PM
98370132	con-PM
110247947	con-PM
90104942	con-PM
117680489	con-PM
134296177	con-PM
107950050	con-PM
60793677	con-PM
54364376	con-PM
98602683	con-PM
72338455	con-PM
62634784	con-PM
60470085	con-PM
68421485	con-PM
48747962	con-PM
76034940	con-PM
70838726	con-PM
64277153	con-PM
83785751	con-PM
59230403	con-PM
61920950	con-PM
52955825	con-PM
88037299	con-PM
71802572	con-PM
41747605	con-PM
81153790	con-PM
53334090	con-PM
26510262	con-PM
52214879	con-PM
52796440	con-PM
75812032	con-PM
34092555	con-PM
43197864	con-PM
67069639	con-PM
65548561	con-PM
73010733	con-PM
65805666	con-PM
65301594	con-PM
70883310	con-PM
98957608	con-PM
67843059	con-PM
52648475	con-PM
80944779	con-PM
86988368	con-PM
83974567	con-PM
91570416	con-PM
95168796	con-PM
41881878	con-PM
88765555	con-PM
98543314	con-PM
59169173	con-PM
40944319	con-PM
70372069	con-PM
87741379	con-PM
72264258	con-PM
73154640	con-PM
47325994	con-PM
100716678	con-PM
96778460	con-PM
62130088	con-PM
102314093	con-PM
74969366	con-PM
69758706	con-PM
125236539	con-PM
73204825	con-PM
91188392	con-PM
56073336	con-PM
62521625	con-PM
56945059	con-PM
68939319	con-PM
87275168	con-PM
69612413	con-PM
47710694	con-PM
69929084	con-PM
90204390	con-PM
143527021	con-PM
53231576	con-PM
67163414	con-PM
114128805	con-PM
54597697	con-PM
87196052	con-PM
69138145	con-PM
77260588	con-PM
60835958	con-PM
60782206	con-PM
1306482	con-ME
4293351	con-ME
3807192	con-ME
877047	con-ME
6645844	con-ME
1358102	con-ME
3132236	con-ME
4511734	con-ME
1067333	con-ME
5516381	con-ME
5115357	con-ME
501576	con-ME
7146019	con-ME
2492453	con-ME
6869845	con-ME
638620	con-ME
8816437	con-ME
2053846	con-ME
2364149	con-ME
1020209	con-ME
2543959	con-ME
1817320	con-ME
2402729	con-ME
2866727	con-ME
3020365	con-ME
1318702	con-ME
1042683	con-ME
2505575	con-ME
2616492	con-ME
1523135	con-ME
1520863	con-ME
2171179	con-ME
2498001	con-ME
1048580	con-ME
1271440	con-ME
1290570	con-ME
2003903	con-ME
1601830	con-ME
2295464	con-ME
851409	con-ME
2570988	con-ME
2302896	con-ME
2728632	con-ME
3877825	con-ME
2146421	con-ME
2869630	con-ME
3190199	con-ME
3077209	con-ME
3306784	con-ME
2220329	con-ME
3213874	con-ME
4141238	con-ME
4352947	con-ME
3431034	con-ME
1948405	con-ME
4159290	con-ME
4031923	con-ME
2910003	con-ME
2237187	con-ME
4197994	con-ME
4019875	con-ME
3102441	con-ME
3267953	con-ME
4274574	con-ME
2403201	con-ME
4014092	con-ME
3611634	con-ME
3380908	con-ME
5208417	con-ME
3068999	con-ME
4166853	con-ME
2264067	con-ME
3562048	con-ME
3714533	con-ME
2814484	con-ME
3525443	con-ME
3098867	con-ME
3270783	con-ME
2668191	con-ME
1998107	con-ME
2908515	con-ME
2406958	con-ME
1682554	con-ME
2603583	con-ME
93817155	chk-2-PM
88165446	chk-2-PM
75663477	chk-2-PM
68124218	chk-2-PM
155882263	chk-2-PM
105506437	chk-2-PM
87570083	chk-2-PM
104745137	chk-2-PM
51186380	chk-2-PM
138525176	chk-2-PM
46712953	chk-2-PM
78927271	chk-2-PM
142155435	chk-2-PM
52342951	chk-2-PM
68799551	chk-2-PM
63501124	chk-2-PM
101539361	chk-2-PM
80646714	chk-2-PM
46035309	chk-2-PM
95436166	chk-2-PM
97339487	chk-2-PM
140740095	chk-2-PM
75331526	chk-2-PM
150785271	chk-2-PM
75966613	chk-2-PM
84675192	chk-2-PM
52057719	chk-2-PM
78591790	chk-2-PM
104598081	chk-2-PM
44025689	chk-2-PM
124986372	chk-2-PM
55539840	chk-2-PM
88529955	chk-2-PM
52143121	chk-2-PM
77334361	chk-2-PM
85545036	chk-2-PM
108741355	chk-2-PM
41512975	chk-2-PM
23832012	chk-2-PM
42952525	chk-2-PM
87478671	chk-2-PM
44088874	chk-2-PM
83386654	chk-2-PM
37031804	chk-2-PM
66465453	chk-2-PM
53727004	chk-2-PM
62570131	chk-2-PM
53890061	chk-2-PM
78487091	chk-2-PM
58382537	chk-2-PM
56281576	chk-2-PM
69083704	chk-2-PM
91816408	chk-2-PM
52826988	chk-2-PM
51120020	chk-2-PM
83326877	chk-2-PM
44873168	chk-2-PM
61245313	chk-2-PM
64320596	chk-2-PM
41997070	chk-2-PM
70044027	chk-2-PM
57351917	chk-2-PM
54168312	chk-2-PM
61162828	chk-2-PM
108941259	chk-2-PM
87165053	chk-2-PM
63900315	chk-2-PM
54721448	chk-2-PM
106593489	chk-2-PM
75648952	chk-2-PM
82252741	chk-2-PM
100813294	chk-2-PM
89896272	chk-2-PM
141698254	chk-2-PM
84119080	chk-2-PM
105929205	chk-2-PM
67947418	chk-2-PM
86253422	chk-2-PM
90797852	chk-2-PM
105515221	chk-2-PM
66622374	chk-2-PM
95486652	chk-2-PM
125315963	chk-2-PM
139352925	chk-2-PM
144927311	chk-2-PM
131194728	chk-2-PM
97040863	chk-2-PM
95358757	chk-2-PM
109277783	chk-2-PM
77941873	chk-2-PM
81395634	chk-2-PM
89598915	chk-2-PM
65234468	chk-2-PM
63605968	chk-2-PM
76886874	chk-2-PM
60115197	chk-2-PM
8510340	chk-2-ME
26186665	chk-2-ME
94375753	chk-2-ME
36457141	chk-2-ME
102277976	chk-2-ME
39097008	chk-2-ME
112236956	chk-2-ME
30349171	chk-2-ME
46122895	chk-2-ME
37315961	chk-2-ME
90536569	chk-2-ME
38970927	chk-2-ME
140906059	chk-2-ME
50701701	chk-2-ME
40527702	chk-2-ME
85134756	chk-2-ME
99524059	chk-2-ME
32232655	chk-2-ME
63444220	chk-2-ME
59857903	chk-2-ME
79301591	chk-2-ME
20757931	chk-2-ME
46419788	chk-2-ME
16973904	chk-2-ME
47465688	chk-2-ME
44543691	chk-2-ME
35240232	chk-2-ME
25844110	chk-2-ME
38346334	chk-2-ME
46725486	chk-2-ME
41638118	chk-2-ME
29344533	chk-2-ME
40415758	chk-2-ME
40350138	chk-2-ME
46758243	chk-2-ME
43409737	chk-2-ME
55322236	chk-2-ME
46906456	chk-2-ME
54816773	chk-2-ME
56563672	chk-2-ME
31560566	chk-2-ME
53603122	chk-2-ME
34599359	chk-2-ME
56633002	chk-2-ME
50997936	chk-2-ME
60552320	chk-2-ME
44378756	chk-2-ME
56739508	chk-2-ME
53550528	chk-2-ME
46185441	chk-2-ME
45860618	chk-2-ME
43492825	chk-2-ME
53618486	chk-2-ME
51724153	chk-2-ME
52133424	chk-2-ME
48694172	chk-2-ME
47197400	chk-2-ME
41121099	chk-2-ME
43336458	chk-2-ME
51707188	chk-2-ME
55399387	chk-2-ME
43291576	chk-2-ME
34215419	chk-2-ME
64320722	chk-2-ME
53886691	chk-2-ME
55581878	chk-2-ME
42458989	chk-2-ME
50399842	chk-2-ME
49607712	chk-2-ME
45488355	chk-2-ME
42067395	chk-2-ME
43264286	chk-2-ME
9283996	chk-2-ME
22024685	chk-2-ME
28938498	chk-2-ME
30750037	chk-2-ME
11176035	chk-2-ME
22252713	chk-2-ME
15469919	chk-2-ME
25212516	chk-2-ME
23497900	chk-2-ME
20797033	chk-2-ME
36813697	chk-2-ME
38712282	chk-2-ME
32057619	chk-2-ME
33714922	chk-2-ME
36078678	chk-2-ME
55102031	chk-2-ME
30821107	chk-2-ME
29200787	chk-2-ME
61692454	chk-2-ME
38746217	chk-2-ME
37891872	chk-2-ME
39540896	chk-2-ME
31968677	chk-2-ME
40646375	chk-2-ME
26123654	chk-2-ME
37589266	chk-2-ME
45620195	chk-2-ME
33758677	chk-2-ME
56739270	chk-2-ME
35829854	chk-2-ME
57959255	chk-2-ME
57816142	chk-2-ME
34485299	chk-2-ME
51961601	chk-2-ME
52472047	chk-2-ME
44337634	chk-2-ME
61809170	chk-2-ME
54021433	chk-2-ME
58372285	chk-2-ME
61305652	chk-2-ME
31969679	chk-2-ME
53687908	chk-2-ME
40237042	chk-2-ME

## Sheet: 1F
RawIntDen	Group
8502026	coh-3-con
11221754	coh-3-con
9357106	coh-3-con
9365307	coh-3-con
9996431	coh-3-con
8342844	coh-3-con
8227031	coh-3-con
9380441	coh-3-con
11693748	coh-3-con
8825824	coh-3-con
15401451	coh-3-con
9840261	coh-3-con
11328328	coh-3-con
11838922	coh-3-con
11634445	coh-3-con
15387979	coh-3-con
10598877	coh-3-con
19542544	coh-3-con
11160068	coh-3-con
17759569	coh-3-con
11382553	coh-3-con
16330505	coh-3-con
10712202	coh-3-con
14736481	coh-3-con
17259258	coh-3-con
15130456	coh-3-con
17823375	coh-3-con
11651638	coh-3-con
19364589	coh-3-con
9111971	coh-3-con
13884973	coh-3-con
8287780	coh-3-con
20899092	coh-3-con
20083423	coh-3-con
7358010	coh-3-con
14921568	coh-3-con
12691489	coh-3-con
20381660	coh-3-con
11576630	coh-3-con
11086946	coh-3-con
18343443	coh-3-con
16966655	coh-3-con
20181268	coh-3-con
21582348	coh-3-con
14897240	coh-3-con
11605702	coh-3-con
19397663	coh-3-con
18798459	coh-3-con
18768721	coh-3-con
19288463	coh-3-con
11803278	coh-3-con
14243483	coh-3-con
22998376	coh-3-con
22647080	coh-3-con
13928752	coh-3-con
18891788	coh-3-con
15191404	coh-3-con
21677091	coh-3-con
21558509	coh-3-con
17268585	coh-3-con
19747346	coh-3-con
16107352	coh-3-con
9375290	coh-3-con
14133170	coh-3-con
15372009	coh-3-con
16681730	coh-3-con
13123085	coh-3-con
13958782	coh-3-con
16719339	coh-3-con
10466410	coh-3-con
14883692	coh-3-con
13843422	coh-3-con
14028546	coh-3-con
17524141	coh-3-con
13149708	coh-3-con
14572460	coh-3-con
11610654	coh-3-con
10826306	coh-3-con
14418725	coh-3-con
20692759	coh-3-con
15077194	coh-3-con
14604295	coh-3-con
14011417	coh-3-con
15339938	coh-3-con
13101544	coh-3-con
18513576	coh-3-con
17591915	coh-3-con
18954864	coh-3-con
18657217	coh-3-con
12283506	coh-3-con
13965037	coh-3-con
16956589	coh-3-con
16670051	coh-3-con
13746602	coh-3-con
19337534	coh-3-con
17409481	coh-3-con
12591018	coh-3-con
14720995	coh-3-con
15531550	coh-3-con
10114446	coh-3-con
15460227	coh-3-con
13335124	coh-3-con
11227506	coh-3-con
15685892	coh-3-con
7200683	coh-3-con
14347211	coh-3-con
15888603	coh-3-con
14351675	coh-3-con
13446968	coh-3-con
12138218	coh-3-con
19046381	coh-3-con
8059394	coh-3-con
18561939	coh-3-con
11362504	coh-3-con
14149712	coh-3-con
14226738	coh-3-con
15030909	coh-3-con
2966605	coh-3-chk-2
3319779	coh-3-chk-2
3642117	coh-3-chk-2
2713898	coh-3-chk-2
3533452	coh-3-chk-2
4118035	coh-3-chk-2
3919415	coh-3-chk-2
4041285	coh-3-chk-2
5175661	coh-3-chk-2
4370930	coh-3-chk-2
4077749	coh-3-chk-2
2785981	coh-3-chk-2
3079632	coh-3-chk-2
3865753	coh-3-chk-2
3495132	coh-3-chk-2
4342054	coh-3-chk-2
2200202	coh-3-chk-2
3931060	coh-3-chk-2
2695408	coh-3-chk-2
3170741	coh-3-chk-2
2172014	coh-3-chk-2
4617095	coh-3-chk-2
3153130	coh-3-chk-2
4283357	coh-3-chk-2
2726840	coh-3-chk-2
2869600	coh-3-chk-2
2927508	coh-3-chk-2
4380444	coh-3-chk-2
3466854	coh-3-chk-2
4364458	coh-3-chk-2
3163211	coh-3-chk-2
4268816	coh-3-chk-2
3188886	coh-3-chk-2
4854051	coh-3-chk-2
5322243	coh-3-chk-2
4856912	coh-3-chk-2
3909821	coh-3-chk-2
3701498	coh-3-chk-2
4041293	coh-3-chk-2
4349025	coh-3-chk-2
4662196	coh-3-chk-2
4016700	coh-3-chk-2
3291328	coh-3-chk-2
4893509	coh-3-chk-2
5085598	coh-3-chk-2
4242875	coh-3-chk-2
4092540	coh-3-chk-2
2914490	coh-3-chk-2
3621951	coh-3-chk-2
3565407	coh-3-chk-2
3391375	coh-3-chk-2
6039896	coh-3-chk-2
2832519	coh-3-chk-2
3580344	coh-3-chk-2
3652887	coh-3-chk-2
3834262	coh-3-chk-2
3506269	coh-3-chk-2
2794757	coh-3-chk-2
2702858	coh-3-chk-2
5750711	coh-3-chk-2
7299755	coh-3-chk-2
5067962	coh-3-chk-2
6341912	coh-3-chk-2
5538265	coh-3-chk-2
7083094	coh-3-chk-2
5820651	coh-3-chk-2
4791911	coh-3-chk-2
7203574	coh-3-chk-2
7005057	coh-3-chk-2
6401267	coh-3-chk-2
4661972	coh-3-chk-2
4341498	coh-3-chk-2
5307279	coh-3-chk-2
5969877	coh-3-chk-2
5353847	coh-3-chk-2
4590409	coh-3-chk-2
4745504	coh-3-chk-2
4918730	coh-3-chk-2
5208756	coh-3-chk-2
5817088	coh-3-chk-2
4353648	coh-3-chk-2
6393604	coh-3-chk-2
5240095	coh-3-chk-2
6824263	coh-3-chk-2
4530368	coh-3-chk-2
5268610	coh-3-chk-2
6349580	coh-3-chk-2
5407332	coh-3-chk-2
7602098	coh-3-chk-2
6549282	coh-3-chk-2
7468172	coh-3-chk-2
8034904	coh-3-chk-2
7236528	coh-3-chk-2
6667396	coh-3-chk-2
5347835	coh-3-chk-2
7093864	coh-3-chk-2
6973738	coh-3-chk-2
5921178	coh-3-chk-2
6498432	coh-3-chk-2
5895518	coh-3-chk-2
5080296	coh-3-chk-2
6749530	coh-3-chk-2
5952872	coh-3-chk-2
7076680	coh-3-chk-2
6061657	coh-3-chk-2
6700179	coh-3-chk-2
5313990	coh-3-chk-2
5935505	coh-3-chk-2
4895704	coh-3-chk-2
5622881	coh-3-chk-2
4776498	coh-3-chk-2
5406377	coh-3-chk-2
5516118	coh-3-chk-2
4427733	coh-3-chk-2
5648996	coh-3-chk-2
4214526	coh-3-chk-2
3580827	coh-3-chk-2
4136644	coh-3-chk-2
4087342	coh-3-chk-2
17599215	coh-3-chk-2wapl-1
10783474	coh-3-chk-2wapl-1
9512217	coh-3-chk-2wapl-1
16544603	coh-3-chk-2wapl-1
13726768	coh-3-chk-2wapl-1
20525194	coh-3-chk-2wapl-1
12874429	coh-3-chk-2wapl-1
9473188	coh-3-chk-2wapl-1
10919303	coh-3-chk-2wapl-1
13491064	coh-3-chk-2wapl-1
10826352	coh-3-chk-2wapl-1
19086395	coh-3-chk-2wapl-1
12109822	coh-3-chk-2wapl-1
16423583	coh-3-chk-2wapl-1
15419057	coh-3-chk-2wapl-1
8805337	coh-3-chk-2wapl-1
11356770	coh-3-chk-2wapl-1
15775166	coh-3-chk-2wapl-1
14555097	coh-3-chk-2wapl-1
12124715	coh-3-chk-2wapl-1
17859143	coh-3-chk-2wapl-1
21103597	coh-3-chk-2wapl-1
11141958	coh-3-chk-2wapl-1
21000233	coh-3-chk-2wapl-1
17764703	coh-3-chk-2wapl-1
20626995	coh-3-chk-2wapl-1
19177969	coh-3-chk-2wapl-1
12202381	coh-3-chk-2wapl-1
16257010	coh-3-chk-2wapl-1
15122024	coh-3-chk-2wapl-1
13614032	coh-3-chk-2wapl-1
7795255	coh-3-chk-2wapl-1
16472048	coh-3-chk-2wapl-1
14034416	coh-3-chk-2wapl-1
13920536	coh-3-chk-2wapl-1
15451136	coh-3-chk-2wapl-1
14571458	coh-3-chk-2wapl-1
16625296	coh-3-chk-2wapl-1
9409652	coh-3-chk-2wapl-1
14117870	coh-3-chk-2wapl-1
16078886	coh-3-chk-2wapl-1
10022531	coh-3-chk-2wapl-1
13094565	coh-3-chk-2wapl-1
13124348	coh-3-chk-2wapl-1
15026166	coh-3-chk-2wapl-1
12645801	coh-3-chk-2wapl-1
13642331	coh-3-chk-2wapl-1
10225894	coh-3-chk-2wapl-1
10526165	coh-3-chk-2wapl-1
12583136	coh-3-chk-2wapl-1
14613264	coh-3-chk-2wapl-1
9422043	coh-3-chk-2wapl-1
10253132	coh-3-chk-2wapl-1
10723505	coh-3-chk-2wapl-1
13685943	coh-3-chk-2wapl-1
17159550	coh-3-chk-2wapl-1
14560030	coh-3-chk-2wapl-1
11508836	coh-3-chk-2wapl-1
15224253	coh-3-chk-2wapl-1
14185238	coh-3-chk-2wapl-1
9425475	coh-3-chk-2wapl-1
14182244	coh-3-chk-2wapl-1
14472337	coh-3-chk-2wapl-1
12980327	coh-3-chk-2wapl-1
12991309	coh-3-chk-2wapl-1
14362790	coh-3-chk-2wapl-1
10769258	coh-3-chk-2wapl-1
12950800	coh-3-chk-2wapl-1
11393122	coh-3-chk-2wapl-1
11253305	coh-3-chk-2wapl-1
11348792	coh-3-chk-2wapl-1
16786484	coh-3-chk-2wapl-1
19574118	coh-3-chk-2wapl-1
12025390	coh-3-chk-2wapl-1
11181161	coh-3-chk-2wapl-1
11493938	coh-3-chk-2wapl-1
13722331	coh-3-chk-2wapl-1
18035743	coh-3-chk-2wapl-1
14364864	coh-3-chk-2wapl-1
18863442	coh-3-chk-2wapl-1
19925566	coh-3-chk-2wapl-1
13193593	coh-3-chk-2wapl-1
14502758	coh-3-chk-2wapl-1
24608711	coh-3-chk-2wapl-1
33774295	coh-3-chk-2wapl-1
28818356	coh-3-chk-2wapl-1
17631634	coh-3-chk-2wapl-1
24930888	coh-3-chk-2wapl-1
22774687	coh-3-chk-2wapl-1
19333191	coh-3-chk-2wapl-1
20602776	coh-3-chk-2wapl-1
26349964	coh-3-chk-2wapl-1
27690083	coh-3-chk-2wapl-1
20181462	coh-3-chk-2wapl-1
20443650	coh-3-chk-2wapl-1
18457928	coh-3-chk-2wapl-1
22676751	coh-3-chk-2wapl-1
22737052	coh-3-chk-2wapl-1
19902062	coh-3-chk-2wapl-1
22214772	coh-3-chk-2wapl-1
21135262	coh-3-chk-2wapl-1
21980172	coh-3-chk-2wapl-1
16127846	coh-3-chk-2wapl-1
20173294	coh-3-chk-2wapl-1
16629295	coh-3-chk-2wapl-1
17449848	coh-3-chk-2wapl-1
15681329	coh-3-chk-2wapl-1
18676407	coh-3-chk-2wapl-1
16203789	coh-3-chk-2wapl-1
15033887	coh-3-chk-2wapl-1
19343436	coh-3-chk-2wapl-1
14849976	coh-3-chk-2wapl-1
19086780	coh-3-chk-2wapl-1
14268248	coh-3-chk-2wapl-1
18042733	coh-3-chk-2wapl-1
17842996	coh-3-chk-2wapl-1
14796768	coh-3-chk-2wapl-1
12653944	coh-3-chk-2wapl-1
19480364	coh-3-chk-2wapl-1
16328681	coh-3-chk-2wapl-1
18244878	coh-3-chk-2wapl-1
9951400	coh-3-chk-2wapl-1
17533651	coh-3-chk-2wapl-1
11806031	coh-3-chk-2wapl-1
16328343	coh-3-chk-2wapl-1
11097492	coh-3-chk-2wapl-1
9825281	coh-3-chk-2wapl-1
10435999	coh-3-chk-2wapl-1
12541117	coh-3-chk-2wapl-1

## Sheet: 1G
RawIntDen	Group
34960738	rec-8-con
24836768	rec-8-con
31958334	rec-8-con
21964211	rec-8-con
22121585	rec-8-con
44246759	rec-8-con
63830891	rec-8-con
19425429	rec-8-con
26783491	rec-8-con
49354842	rec-8-con
26828319	rec-8-con
38298881	rec-8-con
16908289	rec-8-con
20060991	rec-8-con
18448332	rec-8-con
23818461	rec-8-con
30440312	rec-8-con
14745639	rec-8-con
21342914	rec-8-con
41874023	rec-8-con
17052353	rec-8-con
26562536	rec-8-con
32056684	rec-8-con
46749819	rec-8-con
20862252	rec-8-con
44117094	rec-8-con
30092354	rec-8-con
13397336	rec-8-con
35568438	rec-8-con
40292710	rec-8-con
22616206	rec-8-con
43733085	rec-8-con
9413442	rec-8-con
44170172	rec-8-con
15989471	rec-8-con
26236919	rec-8-con
32240285	rec-8-con
16902552	rec-8-con
34720520	rec-8-con
20245026	rec-8-con
19220135	rec-8-con
32041268	rec-8-con
33853751	rec-8-con
25355582	rec-8-con
38930015	rec-8-con
15325158	rec-8-con
33605848	rec-8-con
29766593	rec-8-con
26294862	rec-8-con
14447144	rec-8-con
59081636	rec-8-con
66253427	rec-8-con
60965502	rec-8-con
21614473	rec-8-con
28958375	rec-8-con
55462267	rec-8-con
15194373	rec-8-con
56224607	rec-8-con
28605647	rec-8-con
53894799	rec-8-con
27002006	rec-8-con
40656040	rec-8-con
75412660	rec-8-con
13981818	rec-8-con
39609492	rec-8-con
18294270	rec-8-con
10833327	rec-8-con
6534425	rec-8-con
12368898	rec-8-con
18759408	rec-8-con
18231643	rec-8-con
6768820	rec-8-con
33607245	rec-8-con
15902947	rec-8-con
50153411	rec-8-con
14319330	rec-8-con
30263606	rec-8-con
12394936	rec-8-con
28186580	rec-8-con
15249495	rec-8-con
36164750	rec-8-con
19205299	rec-8-con
37281593	rec-8-con
18112407	rec-8-con
20851542	rec-8-con
21642601	rec-8-con
22163998	rec-8-con
21718978	rec-8-con
17211127	rec-8-con
21031730	rec-8-con
13967089	rec-8-con
21835804	rec-8-con
21719859	rec-8-con
22414967	rec-8-con
18623669	rec-8-con
20048123	rec-8-con
11947216	rec-8-con
15749498	rec-8-con
17783899	rec-8-con
14389090	rec-8-con
26844325	rec-8-con
17267016	rec-8-con
15548387	rec-8-con
22337039	rec-8-con
21567604	rec-8-con
28445655	rec-8-con
18428253	rec-8-con
50042729	rec-8-con
19848989	rec-8-con
26144177	rec-8-con
43623003	rec-8-con
24084695	rec-8-con
34468531	rec-8-con
20356483	rec-8-con
22946358	rec-8-con
25635737	rec-8-con
63580900	rec-8-con
26016651	rec-8-chk-2
53825994	rec-8-chk-2
46257724	rec-8-chk-2
5856556	rec-8-chk-2
9470341	rec-8-chk-2
66309537	rec-8-chk-2
8441488	rec-8-chk-2
29271674	rec-8-chk-2
15870713	rec-8-chk-2
7921470	rec-8-chk-2
40025452	rec-8-chk-2
14109089	rec-8-chk-2
17234954	rec-8-chk-2
15329715	rec-8-chk-2
35078147	rec-8-chk-2
13714840	rec-8-chk-2
18604581	rec-8-chk-2
24223161	rec-8-chk-2
21417439	rec-8-chk-2
5730619	rec-8-chk-2
33882359	rec-8-chk-2
20859718	rec-8-chk-2
22203161	rec-8-chk-2
29286765	rec-8-chk-2
21986837	rec-8-chk-2
16495448	rec-8-chk-2
27119722	rec-8-chk-2
27521172	rec-8-chk-2
23072032	rec-8-chk-2
31915488	rec-8-chk-2
19873736	rec-8-chk-2
13638758	rec-8-chk-2
15475472	rec-8-chk-2
20139647	rec-8-chk-2
17070174	rec-8-chk-2
41596168	rec-8-chk-2
19724830	rec-8-chk-2
27965958	rec-8-chk-2
63583848	rec-8-chk-2
52793695	rec-8-chk-2
60331882	rec-8-chk-2
51850491	rec-8-chk-2
36479043	rec-8-chk-2
53330646	rec-8-chk-2
38780359	rec-8-chk-2
25105909	rec-8-chk-2
34733051	rec-8-chk-2
27744952	rec-8-chk-2
27666086	rec-8-chk-2
28772597	rec-8-chk-2
35734071	rec-8-chk-2
50038292	rec-8-chk-2
33732201	rec-8-chk-2
29641552	rec-8-chk-2
25173120	rec-8-chk-2
45922352	rec-8-chk-2
39201312	rec-8-chk-2
16285831	rec-8-chk-2
25902205	rec-8-chk-2
31625119	rec-8-chk-2
47473700	rec-8-chk-2
27754295	rec-8-chk-2
44037661	rec-8-chk-2
33161343	rec-8-chk-2
35785621	rec-8-chk-2
38268499	rec-8-chk-2
26653798	rec-8-chk-2
25849714	rec-8-chk-2
29265407	rec-8-chk-2
18381377	rec-8-chk-2
22213572	rec-8-chk-2
20436534	rec-8-chk-2
10283044	rec-8-chk-2
25860721	rec-8-chk-2
26211143	rec-8-chk-2
14122463	rec-8-chk-2
10430341	rec-8-chk-2
7700317	rec-8-chk-2
25400991	rec-8-chk-2
40202734	rec-8-chk-2
20120672	rec-8-chk-2
30687039	rec-8-chk-2
44176728	rec-8-chk-2
11070722	rec-8-chk-2
57118261	rec-8-chk-2
7553147	rec-8-chk-2
70160077	rec-8-chk-2
43675567	rec-8-chk-2
12485098	rec-8-chk-2
33977051	rec-8-chk-2
21387973	rec-8-chk-2
13271729	rec-8-chk-2
36469584	rec-8-chk-2
11061072	rec-8-chk-2
8217077	rec-8-chk-2
23512965	rec-8-chk-2
34020305	rec-8-chk-2
12068047	rec-8-chk-2
4640868	rec-8-chk-2
24658385	rec-8-chk-2
3161965	rec-8-chk-2
16763397	rec-8-chk-2
8480257	rec-8-chk-2
6717552	rec-8-chk-2
23116103	rec-8-chk-2
17527731	rec-8-chk-2
17478177	rec-8-chk-2
17498518	rec-8-chk-2
21528177	rec-8-chk-2
20173333	rec-8-chk-2
17912449	rec-8-chk-2
18824658	rec-8-chk-2
20263823	rec-8-chk-2
21254967	rec-8-chk-2
20961167	rec-8-chk-2
21234945	rec-8-chk-2
20910746	rec-8-chk-2
21189286	rec-8-chk-2
21465989	rec-8-chk-2
27702581	rec-8-chk-2
16919781	rec-8-chk-2
21708974	rec-8-chk-2
23111994	rec-8-chk-2
22320330	rec-8-chk-2
23403057	rec-8-chk-2
27570832	rec-8-chk-2
25274013	rec-8-chk-2
21461631	rec-8-chk-2
23516591	rec-8-chk-2
22479123	rec-8-chk-2
23055493	rec-8-chk-2
21226861	rec-8-chk-2
25840651	rec-8-chk-2
22683955	rec-8-chk-2
17258941	rec-8-chk-2
18660506	rec-8-chk-2
26240437	rec-8-chk-2
22735170	rec-8-chk-2
24211786	rec-8-chk-2
23834776	rec-8-chk-2
20376737	rec-8-chk-2
21827490	rec-8-chk-2
23024600	rec-8-chk-2
21214985	rec-8-chk-2
20832400	rec-8-chk-2
21739114	rec-8-chk-2
97798683	rec-8-chk-2wapl-1
73217222	rec-8-chk-2wapl-1
50920840	rec-8-chk-2wapl-1
71797067	rec-8-chk-2wapl-1
61150542	rec-8-chk-2wapl-1
62635335	rec-8-chk-2wapl-1
65686148	rec-8-chk-2wapl-1
70701901	rec-8-chk-2wapl-1
45946183	rec-8-chk-2wapl-1
44065287	rec-8-chk-2wapl-1
65164230	rec-8-chk-2wapl-1
51037497	rec-8-chk-2wapl-1
56421578	rec-8-chk-2wapl-1
50863744	rec-8-chk-2wapl-1
47741829	rec-8-chk-2wapl-1
52603043	rec-8-chk-2wapl-1
42524047	rec-8-chk-2wapl-1
41159685	rec-8-chk-2wapl-1
41567612	rec-8-chk-2wapl-1
44013908	rec-8-chk-2wapl-1
20832508	rec-8-chk-2wapl-1
65298219	rec-8-chk-2wapl-1
28386022	rec-8-chk-2wapl-1
24106639	rec-8-chk-2wapl-1
35056374	rec-8-chk-2wapl-1
23226117	rec-8-chk-2wapl-1
19841762	rec-8-chk-2wapl-1
37299155	rec-8-chk-2wapl-1
30560734	rec-8-chk-2wapl-1
33547648	rec-8-chk-2wapl-1
31337372	rec-8-chk-2wapl-1
39433188	rec-8-chk-2wapl-1
43000493	rec-8-chk-2wapl-1
30897575	rec-8-chk-2wapl-1
22620819	rec-8-chk-2wapl-1
32042280	rec-8-chk-2wapl-1
15385521	rec-8-chk-2wapl-1
29841539	rec-8-chk-2wapl-1
24027587	rec-8-chk-2wapl-1
32480596	rec-8-chk-2wapl-1
37280872	rec-8-chk-2wapl-1
14673540	rec-8-chk-2wapl-1
48264068	rec-8-chk-2wapl-1
44938665	rec-8-chk-2wapl-1
49616674	rec-8-chk-2wapl-1
61035852	rec-8-chk-2wapl-1
33860312	rec-8-chk-2wapl-1
42533979	rec-8-chk-2wapl-1
37070149	rec-8-chk-2wapl-1
25167109	rec-8-chk-2wapl-1
44002909	rec-8-chk-2wapl-1
41854379	rec-8-chk-2wapl-1
34000853	rec-8-chk-2wapl-1
43435332	rec-8-chk-2wapl-1
18314423	rec-8-chk-2wapl-1
39602767	rec-8-chk-2wapl-1
26854077	rec-8-chk-2wapl-1
38939677	rec-8-chk-2wapl-1
27617482	rec-8-chk-2wapl-1
38063151	rec-8-chk-2wapl-1
21491153	rec-8-chk-2wapl-1
30398724	rec-8-chk-2wapl-1
40497109	rec-8-chk-2wapl-1
42167206	rec-8-chk-2wapl-1
42388932	rec-8-chk-2wapl-1
43723621	rec-8-chk-2wapl-1
34804476	rec-8-chk-2wapl-1
35093261	rec-8-chk-2wapl-1
46898897	rec-8-chk-2wapl-1
32529474	rec-8-chk-2wapl-1
25339280	rec-8-chk-2wapl-1
17981200	rec-8-chk-2wapl-1
34496474	rec-8-chk-2wapl-1
22719319	rec-8-chk-2wapl-1
56392681	rec-8-chk-2wapl-1
17059378	rec-8-chk-2wapl-1
42555799	rec-8-chk-2wapl-1
11031420	rec-8-chk-2wapl-1
59338546	rec-8-chk-2wapl-1
81588979	rec-8-chk-2wapl-1
29983383	rec-8-chk-2wapl-1
29115951	rec-8-chk-2wapl-1
48389301	rec-8-chk-2wapl-1
11470566	rec-8-chk-2wapl-1
52376318	rec-8-chk-2wapl-1
41116651	rec-8-chk-2wapl-1
9223504	rec-8-chk-2wapl-1
18565599	rec-8-chk-2wapl-1
29838499	rec-8-chk-2wapl-1
16796761	rec-8-chk-2wapl-1
32542925	rec-8-chk-2wapl-1
35003003	rec-8-chk-2wapl-1
47496836	rec-8-chk-2wapl-1
37700919	rec-8-chk-2wapl-1
53073478	rec-8-chk-2wapl-1
37611510	rec-8-chk-2wapl-1
46064070	rec-8-chk-2wapl-1
44275169	rec-8-chk-2wapl-1
39306244	rec-8-chk-2wapl-1
45968818	rec-8-chk-2wapl-1
57120242	rec-8-chk-2wapl-1
52011603	rec-8-chk-2wapl-1
38012499	rec-8-chk-2wapl-1
50658207	rec-8-chk-2wapl-1
44429644	rec-8-chk-2wapl-1
41798381	rec-8-chk-2wapl-1
54783673	rec-8-chk-2wapl-1
53502495	rec-8-chk-2wapl-1
51339154	rec-8-chk-2wapl-1
61354667	rec-8-chk-2wapl-1
45182785	rec-8-chk-2wapl-1
41080639	rec-8-chk-2wapl-1
45998553	rec-8-chk-2wapl-1
67801938	rec-8-chk-2wapl-1
49967534	rec-8-chk-2wapl-1
58810430	rec-8-chk-2wapl-1
45421570	rec-8-chk-2wapl-1
43708945	rec-8-chk-2wapl-1
57859613	rec-8-chk-2wapl-1
58504732	rec-8-chk-2wapl-1
44397385	rec-8-chk-2wapl-1
68605770	rec-8-chk-2wapl-1
56630480	rec-8-chk-2wapl-1
68548650	rec-8-chk-2wapl-1
51892945	rec-8-chk-2wapl-1
44934658	rec-8-chk-2wapl-1
45469201	rec-8-chk-2wapl-1
54055390	rec-8-chk-2wapl-1
69790337	rec-8-chk-2wapl-1
42435609	rec-8-chk-2wapl-1
46217604	rec-8-chk-2wapl-1
