# Supplementary material for: ATM signaling modulates cohesin behavior in meiotic prophase and proliferating cells
Source: Nat Struct Mol Biol. 2023 Mar 6;30(4):436–50. doi: 10.1038/s41594-023-00929-5 (PMC10113158; doi:10.1038/s41594-023-00929-5)
Supplement: Source Data Fig. 2 — Statistical source data. [file 41594_2023_929_MOESM9_ESM.xlsx]

## Sheet: 2D
Normalized_Inten	Group
0.1753	atl-1-ME
0.6104	con-ME
10.1055	atm-1-PM
14.7615	con-PM
13.7623	con-PM
4.1764	con-PM
0.2692	con-ME
13.9782	atm-1-PM
0.3048	atl-1-ME
7.804	atm-1-ME
0.2944	atl-1-ME
0.6137	atl-1-ME
0.3364	atl-1-ME
36.7257	atl-1-PM
0.4199	atl-1-ME
6.1545	atm-1-PM
0.2987	atl-1-ME
1.7776	con-PM
0.2029	atl-1-ME
3.6652	atm-1-ME
0.9137	con-ME
1.3128	atl-1-ME
0.4301	atl-1-ME
10.698	con-PM
6.4444	con-PM
0.3324	atl-1-ME
12.698	atl-1-PM
0.9894	con-PM
0.1722	atl-1-ME
0.5602	con-ME
1.9784	atm-1-ME
10.3277	atm-1-ME
6.8845	con-PM
0.5069	atl-1-ME
7.5566	atl-1-PM
0.3527	atl-1-ME
7.3276	atl-1-PM
7.2989	atm-1-PM
12.2882	atm-1-ME
6.9906	atl-1-PM
0.2055	con-ME
4.3731	con-PM
6.41	con-PM
12.9868	con-PM
14.3692	atl-1-PM
4.4567	atm-1-ME
0.3233	atl-1-ME
8.324	atm-1-PM
6.1522	atl-1-PM
7.9387	atm-1-PM
0.449	atl-1-ME
0.4332	atl-1-ME
3.6463	con-PM
4.4662	atm-1-PM
10.8257	con-PM
11.2745	atm-1-ME
5.6144	atm-1-ME
3.5858	atm-1-ME
0.0621	atl-1-ME
0.4892	con-ME
7.0846	atm-1-PM
8.5958	atm-1-PM
0.276	con-ME
8.2337	atm-1-PM
0.1851	con-ME
7.1806	atm-1-ME
9.2181	atm-1-ME
0.45	atl-1-ME
0.4786	con-ME
3.6082	atl-1-PM
4.603	con-PM
2.4391	atm-1-PM
1.8827	con-PM
0.7465	atl-1-ME
16.7921	atl-1-PM
5.3781	atm-1-ME
5.8731	atl-1-PM
9.8919	atl-1-PM
9.9042	atm-1-PM
0.4071	atl-1-ME
0.388	con-ME
5.8573	atm-1-PM
5.6427	atm-1-PM
7.7215	atl-1-PM
4.8374	atm-1-PM
6.7128	atm-1-ME
3.7832	atm-1-PM
7.1043	atm-1-ME
9.8821	atm-1-ME
1.9858	atm-1-PM
4.8267	atm-1-ME
9.4589	atl-1-PM
0.2012	con-ME
0.2465	atl-1-ME
3.1679	con-PM
0.5601	atl-1-ME
15.0039	atl-1-PM
10.2775	atm-1-ME
0.2563	atl-1-ME
8.6249	atm-1-PM
0.2124	atl-1-ME
5.8983	atm-1-PM
14.4089	con-PM
7.0773	con-PM
9.8297	con-PM
5.7735	atm-1-ME
13.519	con-PM
0.5738	atl-1-ME
5.1826	atm-1-ME
5.6903	atm-1-PM
0.2001	con-ME
6.5721	atm-1-ME
4.5419	atm-1-PM
6.8909	atm-1-ME
4.3464	con-PM
43.8197	atl-1-PM
0.1915	con-ME
0.5593	con-ME
5.099	atm-1-ME
6.8521	atm-1-PM
13.8353	atm-1-PM
0.2951	con-ME
15.6689	atl-1-PM
9.4224	atl-1-PM
8.1625	con-PM
6.8522	con-PM
10.9519	con-PM
0.2206	con-ME
4.5632	con-PM
0.2756	con-ME
0.4907	atl-1-ME
9.5876	atl-1-PM
8.1924	atm-1-PM
0.2258	con-ME
7.4676	atm-1-ME
5.7278	atm-1-ME
9.0486	atl-1-PM
10.9053	atm-1-ME
2.1749	atl-1-PM
3.8589	atl-1-PM
11.2819	atm-1-PM
12.1012	atl-1-PM
8.8429	atl-1-PM
0.2074	con-ME
3.539	atm-1-PM
0.5796	con-ME
14.0097	con-PM
1.5959	atl-1-PM
1.7431	atm-1-ME
5.2389	con-PM
5.6728	con-PM
7.8538	atm-1-ME
3.4809	atm-1-PM
0.6477	atl-1-ME
52.0896	atm-1-ME
0.3565	atl-1-ME
16.0361	con-PM
18.5621	atm-1-PM
5.7946	atm-1-PM
0.1074	atl-1-ME
5.9792	atl-1-PM
4.7089	atm-1-ME
7.085	atm-1-ME
6.9072	con-PM
9.7952	con-PM
0.166	con-ME
0.0494	con-PM
1.2192	con-ME
4.5446	con-PM
1.8892	atm-1-PM
0.8348	atl-1-ME
0.5476	con-ME
3.0638	atm-1-PM
4.2137	con-PM
7.2608	atm-1-ME
0.5274	atl-1-ME
6.7193	atm-1-ME
12.1105	atm-1-PM
4.7974	atm-1-PM
0.8236	atl-1-ME
4.6798	atm-1-PM
7.654	atm-1-PM
2.7353	atl-1-PM
5.7765	atm-1-PM
0.0954	con-ME
0.4113	con-ME
0.3459	con-ME
6.1864	atl-1-PM
0.67	con-ME
0.1825	con-ME
4.0283	atm-1-PM
8.2685	atm-1-ME
5.807	atl-1-PM
0.1399	atl-1-ME
9.4787	atl-1-PM
0.3557	con-ME
9.158	atm-1-ME
13.0471	atm-1-PM
0.382	atl-1-ME
7.5577	con-PM
0.5207	atl-1-ME
0.4376	con-ME
5.6095	atm-1-ME
1.1738	atl-1-ME
7.8793	atm-1-PM
8.7145	con-PM
5.7964	atl-1-PM
10.2804	atm-1-PM
7.1054	con-PM
5.529	atm-1-ME
6.7978	atm-1-PM
9.3599	atl-1-PM
0.5643	atl-1-ME
4.8306	con-PM
2.8954	atm-1-ME
0.2299	con-ME
3.097	atm-1-PM
7.7701	atm-1-PM
3.0451	atm-1-PM
0.6434	atl-1-ME
91.6423	atm-1-PM
0.3906	con-ME
4.8877	atm-1-ME
3.531	atm-1-ME
0.5767	atl-1-ME
4.8896	atl-1-PM
2.0209	atm-1-PM
8.818	atm-1-PM
0.2574	atl-1-ME
8.7377	atl-1-PM
0.25	con-ME
6.7464	con-PM
32.9346	atm-1-PM
0.2997	con-ME
6.3369	atl-1-PM
0.324	atl-1-ME
8.5135	atm-1-PM
29.0621	atm-1-PM
5.5296	atm-1-ME
19.7438	atl-1-PM
4.7193	atl-1-PM
0.4385	con-ME
0.1802	atl-1-ME
1.2495	atm-1-PM
7.1694	atm-1-ME
13.717	con-PM
2.0364	atm-1-ME
6.4977	con-ME
0.8244	con-ME
0.2177	atl-1-ME
6.5029	atl-1-PM
8.7739	con-PM
5.5407	con-PM
8.0725	atl-1-PM
6.7299	atm-1-ME
0.2723	atl-1-ME
7.2309	atm-1-PM
10.1043	con-PM
0.5409	con-ME
0.3952	atl-1-ME
0.6965	atl-1-ME
4.3695	con-PM
5.2872	atm-1-ME
0.5213	con-ME
0.2707	con-ME
1.5805	con-PM
0.4479	atl-1-ME
8.3467	atm-1-ME
0.4761	atl-1-ME
0.4351	con-ME
7.5771	atm-1-ME
5.6038	con-PM
6.222	atl-1-PM
0.0789	con-ME
0.2306	atl-1-ME
0.5052	con-ME
8.5887	atm-1-PM
18.8181	con-PM
7.9864	con-PM
9.9238	atm-1-PM
3.3809	atm-1-PM
6.0416	atm-1-PM
0.1907	con-ME
4.8006	atl-1-PM
8.5099	con-PM
0.3266	con-ME
0.2874	con-ME
6.6968	atm-1-ME
4.9622	atm-1-ME
12.6654	atl-1-PM
0.7363	atl-1-ME
8.3913	atm-1-PM
9.1682	con-PM
0.779	con-PM
6.5723	atm-1-ME
7.8428	atm-1-ME
8.0418	atm-1-ME
0.3444	atl-1-ME
7.937	atl-1-PM
3.8984	atm-1-PM
9.0865	atm-1-ME
0.7286	con-ME
0.0773	atl-1-ME
0.272	con-ME
0.1397	atl-1-ME
1.0348	atl-1-ME
13.2991	atl-1-PM
6.4093	con-PM
5.5355	con-PM
6.8252	atl-1-PM
9.1294	atm-1-ME
7.2547	atm-1-ME
1.968	atm-1-ME
3.2716	atm-1-PM
0.4713	atl-1-ME
3.0228	con-PM
9.0413	atl-1-PM
0.5782	con-ME
5.7507	atm-1-ME
0.4513	atl-1-ME
6.9712	con-PM
0.4102	atl-1-ME
5.6618	atm-1-PM
16.5883	atm-1-ME
5.2472	atm-1-ME
0.488	con-ME
11.8632	atl-1-PM
0.2877	con-ME
6.0887	con-PM
24.6646	atm-1-PM
3.7769	atm-1-PM
4.5732	atm-1-PM
0.3084	atl-1-ME
4.267	atm-1-PM
1.9295	atm-1-PM
0.3315	atl-1-ME
0.7397	con-PM
5.3725	atm-1-PM
0.5329	atl-1-ME
6.2096	con-PM
6.9252	atm-1-ME
8.229	atl-1-PM
0.2906	con-ME
0.5118	con-ME
4.0058	atm-1-ME
0.4912	con-ME
3.3307	atm-1-PM
0.4167	con-ME
3.5691	atm-1-PM
0.38	atl-1-ME
0.396	atl-1-ME
6.9905	atl-1-PM
0.3175	con-ME
0.2471	con-ME
2.384	atm-1-ME
8.9443	atm-1-ME
0.1329	con-ME
9.1663	atl-1-PM
75.8301	atm-1-PM
8.5307	atm-1-ME
4.664	atl-1-PM
3.907	atm-1-PM
7.2729	atm-1-ME
6.2922	atm-1-PM
7.6509	atm-1-ME
0.4267	con-ME
6.3631	atm-1-ME
9.0857	con-PM
0.1611	con-ME
0.5548	atl-1-ME
7.1171	atl-1-PM
4.0154	atm-1-ME
6.4643	atm-1-ME
0.307	atl-1-ME
4.6594	con-PM
5.7316	atl-1-PM
9.441	con-PM
9.5131	atm-1-PM
7.6339	atm-1-PM
0.4415	con-ME
0.4944	atl-1-ME
8.3309	atl-1-PM
10.4815	con-PM
0.7085	con-ME
7.8675	atl-1-PM
0.306	atl-1-ME
0.631	atl-1-ME
9.46	atm-1-ME
5.7488	atm-1-PM
0.4805	con-ME
5.3257	atm-1-PM
2.4258	atl-1-PM
4.411	atl-1-PM
6.0017	con-PM
5.4277	con-PM
0.1976	con-ME
0.2017	atl-1-ME
0.2667	con-ME
6.3729	con-PM
3.8095	atl-1-PM
7.1969	con-PM
12.4518	atm-1-PM
0.1192	con-ME
1.73	con-PM
0.24	atl-1-ME
0.1762	atl-1-ME
4.1001	atl-1-PM
0.161	atl-1-ME
1.0193	con-PM
10.153	atm-1-ME
18.9123	atl-1-PM
0.4091	con-ME
0.2396	con-ME
2.8933	atm-1-ME
4.7695	atm-1-PM
12.3448	atl-1-PM
5.9276	atm-1-ME
0.5374	atl-1-ME
6.6396	con-ME
8.4989	atm-1-ME
0.3819	atl-1-ME
0.3376	con-ME
0.7616	atl-1-ME
0.3953	atl-1-ME
0.2977	con-ME
0.236	con-ME
4.9594	atl-1-PM
0.7727	atl-1-ME
4.0867	con-PM
0.5393	atl-1-ME
3.4635	atm-1-ME
4.6912	con-PM
0.5973	con-ME
8.7437	atm-1-ME
9.1943	con-PM
0.428	con-ME
0.3796	con-ME
5.826	atm-1-PM
5.4956	atm-1-ME
7.8543	atm-1-ME
4.6556	atm-1-ME
0.1349	con-ME
7.7224	atm-1-PM
6.9973	con-PM
0.465	atl-1-ME
0.2062	atl-1-ME
5.6523	atm-1-ME
0.5263	atl-1-ME
5.7962	atm-1-PM
6.663	atm-1-ME
5.422	con-PM
0.5573	con-ME
0.9874	atl-1-ME
2.1838	atl-1-ME
0.1756	atl-1-ME
0.4471	atl-1-ME
5.4682	atl-1-PM
0.5184	con-ME
0.7492	con-ME
0.2291	con-ME
174.578	atm-1-ME
0.4976	con-ME
7.127	con-PM
6.1365	atm-1-ME
6.353	atm-1-ME
13.6955	atm-1-PM
17.8782	con-PM
0.8866	atl-1-ME
3.418	con-PM
9.3529	atm-1-PM
13.2334	con-PM
8.2347	con-PM
0.3262	con-ME
19.8607	atm-1-PM
9.8008	atm-1-ME
5.9515	atl-1-PM
8.2159	con-PM
10.4957	atl-1-PM
6.6557	atm-1-PM
5.2133	con-PM
8.7534	con-PM
0.2135	con-ME
0.4699	con-ME
4.5895	atm-1-ME
7.3773	con-PM
0.271	con-ME
2.0828	atl-1-PM
0.1259	con-ME
1.7291	atm-1-PM
1.166	con-ME
0.5057	atl-1-ME
4.2347	con-PM
2.8918	atm-1-PM
9.4643	atm-1-ME
0.4161	con-ME
5.3317	atm-1-ME
0.2085	con-ME
1.4365	con-PM
9.1612	atm-1-ME
7.359	atm-1-PM
0.3812	con-ME
0.3903	con-ME
0.4515	con-ME
2.4468	atm-1-PM
6.6731	con-PM
9.4091	con-PM
26.3706	atl-1-PM
7.5082	atm-1-PM
4.7966	con-PM
0.6354	con-ME
0.2399	con-ME
10.3309	atm-1-PM
5.8648	con-PM
1.1002	atl-1-ME
0.4351	con-ME
3.9966	atm-1-ME
6.5742	atl-1-PM
10.0402	atm-1-PM
8.2773	atl-1-PM
5.1603	atm-1-ME
0.1912	con-ME
3.4655	con-PM
0.3061	con-ME
10.0994	con-PM
0.6453	atl-1-ME
6.2891	con-PM
10.2075	atl-1-PM
9.1766	con-PM
0.3205	con-ME
0.3048	atl-1-ME
3.9044	atl-1-PM
4.3518	atm-1-ME
0.3247	con-ME
3.533	con-PM
2.0354	con-PM
3.6588	atm-1-PM
4.3701	atl-1-PM
22.815	atl-1-PM
0.6567	con-ME
8.7525	atm-1-ME
10.216	atl-1-PM
0.4342	con-ME
10.6274	con-PM
2.7129	atm-1-PM
10.438	atm-1-PM
3.294	atm-1-ME
1.1336	atm-1-PM
17.1818	atl-1-PM
0.4528	con-ME
6.431	atm-1-PM
0.4221	con-ME
0.1936	con-ME
8.699	atm-1-PM
9.5473	con-PM
0.9655	atm-1-ME
6.3725	atm-1-ME
0.2907	atl-1-ME
0.5253	con-ME
15.1594	atl-1-PM
0.5769	con-ME
6.2815	atm-1-ME
24.2257	atm-1-PM
8.9649	atm-1-ME
5.6706	con-PM
1.5829	atl-1-ME
6.1643	atl-1-PM
0.2431	atl-1-ME
5.8064	atm-1-PM
6.7656	atl-1-PM
5.9419	con-PM
4.6173	atl-1-PM
2.5552	atl-1-PM
16.4879	atm-1-ME
5.1039	atm-1-ME
0.3635	con-ME
11.1198	atm-1-PM
0.3676	con-ME
5.0633	atm-1-ME
13.4816	atl-1-PM
0.1843	con-ME
6.9276	atl-1-PM
0.9037	atl-1-ME
0.2271	atl-1-ME
0.1589	con-ME
5.5231	atl-1-PM
6.2941	atm-1-ME
3.0922	atm-1-ME
0.3824	atl-1-ME
7.1956	atl-1-PM
9.6188	atm-1-PM
26.3231	atl-1-PM
0.1077	atl-1-ME
2.3072	atl-1-PM
8.1345	atm-1-ME
9.5935	con-PM
0.6622	atl-1-ME
0.1868	atl-1-ME
0.3097	con-ME
2.4931	con-PM
0.835	atl-1-ME
24.3801	atl-1-PM
12.3671	con-PM
0.8486	atl-1-ME
9.8344	atl-1-PM
5.8722	con-PM
0.7109	atl-1-ME
0.2337	atl-1-ME
8.0508	con-PM
5.8165	atm-1-ME
0.3301	atl-1-ME
11.7595	con-PM
16.0021	atl-1-PM
4.281	con-PM
4.5893	con-PM
4.9787	con-PM
30.329	atl-1-PM
4.3723	atm-1-ME
6.3992	con-PM
2.2069	atl-1-PM
2.8421	con-PM
6.8732	atm-1-ME
0.4929	atl-1-ME
11.5872	atl-1-PM
4.6656	atl-1-PM
0.2002	atl-1-ME
1.7588	atm-1-PM
0.2586	con-ME
0.3559	con-ME
6.4386	atm-1-ME
7.2475	atm-1-ME
7.0824	atm-1-PM
4.1312	atm-1-ME
3.3642	atm-1-ME
0.2042	con-ME
9.6498	atm-1-ME
7.2258	con-PM
7.3858	atl-1-PM
7.1996	atm-1-ME
7.9624	con-PM
0.2439	atl-1-ME
0.3005	con-ME
9.5019	atl-1-PM
4.704	con-PM
11.0657	atm-1-ME
3.9436	atl-1-PM
9.6484	atl-1-PM
7.0184	atm-1-ME
0.6372	con-ME
11.1395	atm-1-ME
0.5553	atl-1-ME
0.3204	con-ME
0.3553	con-ME
0.4624	con-ME
0.2953	atl-1-ME
3.7444	atm-1-PM
2.6084	atm-1-PM
8.323	atm-1-PM
0.2076	atl-1-ME
6.3256	atm-1-ME
7.8355	atm-1-ME
8.3993	atl-1-PM
8.8194	atm-1-ME
9.3836	atm-1-ME
9.1001	con-PM
0.3417	atl-1-ME
6.7088	atm-1-ME
1.9543	atl-1-ME
14.3755	atl-1-PM
11.1214	con-PM
8.1413	con-PM
8.6438	atm-1-ME
7.3713	con-PM
8.2303	con-PM
5.3525	atl-1-ME
11.2594	atm-1-ME
10.7273	atm-1-PM
9.7089	atm-1-ME
2.3319	atm-1-ME
0.2141	con-ME
3.0682	con-PM
0.1812	con-ME
0.3192	atl-1-ME
21.5069	con-PM
4.4163	atl-1-PM
0.2617	atl-1-ME
0.2807	con-ME
4.6802	atm-1-ME
13.1931	atm-1-ME
17.3823	atm-1-PM
28.3152	atl-1-PM
2.0161	atm-1-ME
0.9554	atl-1-ME

## Sheet: 2G
RawIntDen	Group
25697097	con-PM
122225204	con-PM
29727014	con-PM
107326345	con-PM
47604656	con-PM
95925099	con-PM
19808866	con-PM
78735907	con-PM
101927212	con-PM
110374069	con-PM
48485234	con-PM
156905135	con-PM
91856085	con-PM
136762850	con-PM
124686167	con-PM
17092401	con-PM
66238024	con-PM
76005949	con-PM
30794453	con-PM
80041774	con-PM
138326675	con-PM
114717320	con-PM
24833471	con-PM
90991504	con-PM
93550014	con-PM
39725743	con-PM
82089353	con-PM
169962579	con-PM
172680410	con-PM
74039409	con-PM
172290370	con-PM
59764083	con-PM
115151649	con-PM
208069606	con-PM
52318548	con-PM
127734789	con-PM
41122253	con-PM
218805143	con-PM
36311196	con-PM
240484941	con-PM
70346752	con-PM
105321151	con-PM
123749979	con-PM
230987153	con-PM
179021673	con-PM
56273518	con-PM
39336090	con-PM
117681765	con-PM
38902464	con-PM
99299749	con-PM
32417227	con-PM
39780296	con-PM
164240231	con-PM
49821894	con-PM
29035373	con-PM
77159773	con-PM
34714210	con-PM
113721591	con-PM
12941188	con-PM
143804284	con-PM
58772030	con-PM
42777799	con-PM
126045431	con-PM
37665388	con-PM
50952531	con-PM
10799717	con-PM
55310107	con-PM
12955912	con-PM
85760787	con-PM
15659248	con-PM
56708054	con-PM
54242204	con-PM
91034826	con-PM
59318817	con-PM
84169832	con-PM
31729809	con-PM
98924621	con-PM
180147321	con-PM
43706585	con-PM
163756145	con-PM
44435326	con-PM
68251016	con-PM
52798159	con-PM
53736045	con-PM
66907910	con-PM
127335500	con-PM
126749314	con-PM
40584795	con-PM
88242735	con-PM
153364020	con-PM
152333178	con-PM
133116111	con-PM
54904062	con-PM
99987740	con-PM
176709091	con-PM
107063168	con-PM
33650072	con-PM
59936357	con-PM
47150762	con-PM
174820679	con-PM
24268769	con-PM
139827467	con-PM
18772548	con-PM
124831225	con-PM
20294023	con-PM
137905089	con-PM
205868139	con-PM
18653845	con-PM
153942268	con-PM
79757369	con-PM
59619618	con-PM
108396122	con-PM
139300411	con-PM
151499787	con-PM
58696561	con-PM
76840575	con-PM
111737329	con-PM
66949976	con-PM
73130685	con-PM
49637071	con-PM
21517578	con-PM
86870220	con-PM
54404611	con-PM
69089571	con-PM
88494681	con-PM
14230835	con-ME
15444567	con-ME
5154175	con-ME
3053561	con-ME
5361127	con-ME
5610528	con-ME
2270488	con-ME
8933946	con-ME
5684729	con-ME
7210602	con-ME
3650197	con-ME
4290639	con-ME
4336902	con-ME
9448056	con-ME
9504226	con-ME
3466373	con-ME
4286178	con-ME
9813622	con-ME
5333045	con-ME
3215210	con-ME
1708271	con-ME
5068702	con-ME
2863333	con-ME
8065897	con-ME
4824521	con-ME
4089148	con-ME
3617615	con-ME
2985251	con-ME
2315001	con-ME
10183272	con-ME
5109487	con-ME
16082399	con-ME
8853325	con-ME
9911275	con-ME
11872149	con-ME
16287905	con-ME
7775952	con-ME
1787905	con-ME
4709290	con-ME
2187781	con-ME
3630557	con-ME
2207608	con-ME
22281995	con-ME
9062240	con-ME
9198284	con-ME
6888655	con-ME
8333297	con-ME
4376151	con-ME
2865304	con-ME
14073806	con-ME
8327339	con-ME
17966230	con-ME
15361942	con-ME
16801486	con-ME
8690429	con-ME
5609515	con-ME
11849739	con-ME
19640050	con-ME
10773186	con-ME
4024022	con-ME
11894485	con-ME
4562304	con-ME
4628546	con-ME
16033842	con-ME
15855374	con-ME
3344892	con-ME
9610360	con-ME
6699125	con-ME
5972479	con-ME
17515418	con-ME
14769559	con-ME
4750844	con-ME
10292107	con-ME
4577785	con-ME
17638895	con-ME
6028415	con-ME
16341073	con-ME
11618778	con-ME
4038504	con-ME
2188668	con-ME
4838593	con-ME
1623504	con-ME
5460825	con-ME
1601111	con-ME
2254222	con-ME
4528981	con-ME
2693508	con-ME
6517100	con-ME
989441	con-ME
4895313	con-ME
2154582	con-ME
2460756	con-ME
2843950	con-ME
6253163	con-ME
2242484	con-ME
5030549	con-ME
4700732	con-ME
7548491	con-ME
8580045	con-ME
3834866	con-ME
3764332	con-ME
5302703	con-ME
2238678	con-ME
9751387	2Datm-1-PM
22839864	2Datm-1-PM
8775309	2Datm-1-PM
29175407	2Datm-1-PM
15873693	2Datm-1-PM
25128177	2Datm-1-PM
10726988	2Datm-1-PM
14937613	2Datm-1-PM
28014907	2Datm-1-PM
16446356	2Datm-1-PM
43959617	2Datm-1-PM
16790500	2Datm-1-PM
4087107	2Datm-1-PM
16063075	2Datm-1-PM
33596119	2Datm-1-PM
36733967	2Datm-1-PM
22649433	2Datm-1-PM
15677115	2Datm-1-PM
63774048	2Datm-1-PM
53765541	2Datm-1-PM
54544988	2Datm-1-PM
38994502	2Datm-1-PM
40689074	2Datm-1-PM
36255994	2Datm-1-PM
43489210	2Datm-1-PM
25711608	2Datm-1-PM
6614939	2Datm-1-PM
25949337	2Datm-1-PM
3583331	2Datm-1-PM
29939788	2Datm-1-PM
13741588	2Datm-1-PM
22960322	2Datm-1-PM
11602481	2Datm-1-PM
31294525	2Datm-1-PM
9668712	2Datm-1-PM
9342104	2Datm-1-PM
25407104	2Datm-1-PM
9159102	2Datm-1-PM
16724362	2Datm-1-PM
24292429	2Datm-1-PM
8567379	2Datm-1-PM
23909425	2Datm-1-PM
10329839	2Datm-1-PM
20997448	2Datm-1-PM
29551662	2Datm-1-PM
13991987	2Datm-1-PM
32825074	2Datm-1-PM
14790917	2Datm-1-PM
6139301	2Datm-1-PM
34441570	2Datm-1-PM
22864124	2Datm-1-PM
15162082	2Datm-1-PM
4846936	2Datm-1-PM
5475714	2Datm-1-PM
21470458	2Datm-1-PM
1906052	2Datm-1-PM
16642048	2Datm-1-PM
7799375	2Datm-1-PM
15925293	2Datm-1-PM
10897187	2Datm-1-PM
11838383	2Datm-1-PM
9206007	2Datm-1-PM
20734773	2Datm-1-PM
7596528	2Datm-1-PM
26308302	2Datm-1-PM
11916921	2Datm-1-PM
4376873	2Datm-1-PM
3449538	2Datm-1-PM
7929299	2Datm-1-PM
6245223	2Datm-1-PM
4567728	2Datm-1-PM
6490454	2Datm-1-PM
13217188	2Datm-1-PM
4269874	2Datm-1-PM
5049746	2Datm-1-PM
6992697	2Datm-1-PM
15136410	2Datm-1-PM
8977024	2Datm-1-PM
7992178	2Datm-1-PM
4219399	2Datm-1-PM
7521860	2Datm-1-PM
4719819	2Datm-1-PM
7501055	2Datm-1-PM
1762173	2Datm-1-PM
3717467	2Datm-1-PM
10951463	2Datm-1-PM
16360257	2Datm-1-ME
14269802	2Datm-1-ME
11635536	2Datm-1-ME
6845298	2Datm-1-ME
2546545	2Datm-1-ME
3661740	2Datm-1-ME
8269467	2Datm-1-ME
5692207	2Datm-1-ME
1925865	2Datm-1-ME
7098705	2Datm-1-ME
4693038	2Datm-1-ME
6003817	2Datm-1-ME
9608901	2Datm-1-ME
4461662	2Datm-1-ME
5334343	2Datm-1-ME
8587975	2Datm-1-ME
11786007	2Datm-1-ME
2308858	2Datm-1-ME
2021989	2Datm-1-ME
8333354	2Datm-1-ME
8352804	2Datm-1-ME
5812539	2Datm-1-ME
3350441	2Datm-1-ME
6569939	2Datm-1-ME
19014084	2Datm-1-ME
3582787	2Datm-1-ME
2930678	2Datm-1-ME
2320115	2Datm-1-ME
1579389	2Datm-1-ME
1556628	2Datm-1-ME
3117468	2Datm-1-ME
6070278	2Datm-1-ME
3430586	2Datm-1-ME
9778237	2Datm-1-ME
1908638	2Datm-1-ME
2303200	2Datm-1-ME
4453711	2Datm-1-ME
9071163	2Datm-1-ME
6900125	2Datm-1-ME
7108059	2Datm-1-ME
4016737	2Datm-1-ME
4054870	2Datm-1-ME
3920264	2Datm-1-ME
2317606	2Datm-1-ME
12719511	2Datm-1-ME
1899474	2Datm-1-ME
1657327	2Datm-1-ME
7985633	2Datm-1-ME
4944428	2Datm-1-ME
4990039	2Datm-1-ME
4428716	2Datm-1-ME
1863094	2Datm-1-ME
4081938	2Datm-1-ME
4095725	2Datm-1-ME
1370838	2Datm-1-ME
1619030	2Datm-1-ME
7496170	2Datm-1-ME
6185123	2Datm-1-ME
9927746	2Datm-1-ME
2190597	2Datm-1-ME
5577898	2Datm-1-ME
6901665	2Datm-1-ME
3161873	2Datm-1-ME
3122116	2Datm-1-ME
20838172	2Datm-1-ME
8175406	2Datm-1-ME
4407847	2Datm-1-ME
16801254	2Datm-1-ME
3667786	2Datm-1-ME
4165506	2Datm-1-ME
1798171	2Datm-1-ME
10982987	2Datm-1-ME
4431963	2Datm-1-ME
27655098	2Datm-1-ME
3406444	2Datm-1-ME
13589276	2Datm-1-ME
3357291	2Datm-1-ME
4430064	2Datm-1-ME
1817897	2Datm-1-ME
3332991	2Datm-1-ME
2420349	2Datm-1-ME
307340	2Datm-1-ME
3432515	2Datm-1-ME
4003482	2Datm-1-ME
401459	2Datm-1-ME
2730873	2Datm-1-ME
5765033	2Datm-1-ME
2550138	2Datm-1-ME
3393484	2Datm-1-ME
606637	2Datm-1-ME
3882383	2Datm-1-ME
2552787	2Datm-1-ME
2069255	2Datm-1-ME
4066565	2Datm-1-ME
3141066	2Datm-1-ME
3817766	2Datm-1-ME
1327528	2Datm-1-ME
1926896	2Datm-1-ME
3377659	2Datm-1-ME
1618946	2Datm-1-ME
2286265	2Datm-1-ME
10879553	2Dchk-2-PM
12901082	2Dchk-2-PM
9962490	2Dchk-2-PM
21893824	2Dchk-2-PM
6009127	2Dchk-2-PM
8643138	2Dchk-2-PM
6827643	2Dchk-2-PM
5206167	2Dchk-2-PM
6839316	2Dchk-2-PM
16898331	2Dchk-2-PM
13392189	2Dchk-2-PM
6450765	2Dchk-2-PM
9246146	2Dchk-2-PM
3786046	2Dchk-2-PM
6383673	2Dchk-2-PM
5694378	2Dchk-2-PM
8831019	2Dchk-2-PM
17605122	2Dchk-2-PM
5812852	2Dchk-2-PM
3823041	2Dchk-2-PM
14501454	2Dchk-2-PM
29082230	2Dchk-2-PM
29053593	2Dchk-2-PM
30673004	2Dchk-2-PM
13653182	2Dchk-2-PM
5892717	2Dchk-2-PM
24488776	2Dchk-2-PM
16752455	2Dchk-2-PM
19724622	2Dchk-2-PM
15699357	2Dchk-2-PM
39237615	2Dchk-2-PM
4788021	2Dchk-2-PM
5406378	2Dchk-2-PM
4298707	2Dchk-2-PM
8528266	2Dchk-2-PM
26110727	2Dchk-2-PM
48960080	2Dchk-2-PM
11077824	2Dchk-2-PM
39771478	2Dchk-2-PM
22179467	2Dchk-2-PM
17174259	2Dchk-2-PM
19590712	2Dchk-2-PM
2508114	2Dchk-2-PM
28358036	2Dchk-2-PM
5148859	2Dchk-2-PM
7315771	2Dchk-2-PM
35952165	2Dchk-2-PM
19242486	2Dchk-2-PM
5101680	2Dchk-2-PM
4975787	2Dchk-2-PM
3923507	2Dchk-2-PM
8403564	2Dchk-2-PM
22467622	2Dchk-2-PM
29565741	2Dchk-2-PM
5369124	2Dchk-2-PM
3421486	2Dchk-2-PM
16686254	2Dchk-2-PM
6394859	2Dchk-2-PM
11145543	2Dchk-2-PM
9735016	2Dchk-2-PM
24191254	2Dchk-2-PM
5780586	2Dchk-2-PM
9558967	2Dchk-2-PM
6989987	2Dchk-2-PM
5268297	2Dchk-2-PM
3789076	2Dchk-2-PM
9469964	2Dchk-2-PM
12189701	2Dchk-2-PM
1919491	2Dchk-2-PM
9346315	2Dchk-2-PM
9223958	2Dchk-2-PM
5941657	2Dchk-2-PM
5909170	2Dchk-2-PM
9125372	2Dchk-2-PM
5416510	2Dchk-2-PM
9738411	2Dchk-2-PM
9439950	2Dchk-2-PM
4594812	2Dchk-2-PM
10722632	2Dchk-2-PM
11431065	2Dchk-2-PM
15221666	2Dchk-2-PM
25660750	2Dchk-2-PM
15205716	2Dchk-2-PM
22019974	2Dchk-2-PM
13810111	2Dchk-2-PM
5715308	2Dchk-2-PM
2572913	2Dchk-2-PM
7875711	2Dchk-2-PM
5189427	2Dchk-2-PM
8331384	2Dchk-2-PM
8562268	2Dchk-2-PM
15410519	2Dchk-2-PM
2325389	2Dchk-2-PM
6263973	2Dchk-2-PM
28296478	2Dchk-2-PM
30985997	2Dchk-2-PM
6015177	2Dchk-2-PM
3456529	2Dchk-2-PM
12642582	2Dchk-2-PM
12040296	2Dchk-2-PM
2326966	2Dchk-2-PM
12614995	2Dchk-2-PM
16697450	2Dchk-2-PM
13819480	2Dchk-2-PM
10488997	2Dchk-2-PM
6025394	2Dchk-2-PM
18736205	2Dchk-2-PM
13245681	2Dchk-2-PM
15181732	2Dchk-2-PM
9053110	2Dchk-2-PM
11786442	2Dchk-2-PM
15613249	2Dchk-2-PM
24420913	2Dchk-2-PM
9143811	2Dchk-2-PM
6838290	2Dchk-2-PM
3831004	2Dchk-2-ME
16779234	2Dchk-2-ME
10410187	2Dchk-2-ME
16553115	2Dchk-2-ME
8848591	2Dchk-2-ME
18748100	2Dchk-2-ME
6649482	2Dchk-2-ME
10759829	2Dchk-2-ME
7792605	2Dchk-2-ME
8737186	2Dchk-2-ME
9773503	2Dchk-2-ME
14073978	2Dchk-2-ME
11048472	2Dchk-2-ME
4186160	2Dchk-2-ME
15951342	2Dchk-2-ME
4140096	2Dchk-2-ME
5629882	2Dchk-2-ME
4259122	2Dchk-2-ME
4537006	2Dchk-2-ME
5179586	2Dchk-2-ME
6744878	2Dchk-2-ME
4998018	2Dchk-2-ME
6049101	2Dchk-2-ME
5258407	2Dchk-2-ME
5901891	2Dchk-2-ME
4183377	2Dchk-2-ME
4104957	2Dchk-2-ME
9569536	2Dchk-2-ME
7561693	2Dchk-2-ME
9028380	2Dchk-2-ME
4939647	2Dchk-2-ME
3473273	2Dchk-2-ME
5717566	2Dchk-2-ME
3246391	2Dchk-2-ME
6104089	2Dchk-2-ME
6633088	2Dchk-2-ME
2473938	2Dchk-2-ME
5290524	2Dchk-2-ME
2806597	2Dchk-2-ME
1484349	2Dchk-2-ME
4195280	2Dchk-2-ME
14458413	2Dchk-2-ME
3752110	2Dchk-2-ME
5995034	2Dchk-2-ME
17968594	2Dchk-2-ME
3922025	2Dchk-2-ME
2860373	2Dchk-2-ME
11195936	2Dchk-2-ME
17818646	2Dchk-2-ME
7037997	2Dchk-2-ME
2627065	2Dchk-2-ME
6708598	2Dchk-2-ME
7560974	2Dchk-2-ME
4032166	2Dchk-2-ME
6500016	2Dchk-2-ME
11677409	2Dchk-2-ME
1789545	2Dchk-2-ME
8400107	2Dchk-2-ME
3523956	2Dchk-2-ME
5428640	2Dchk-2-ME
1446858	2Dchk-2-ME
4246671	2Dchk-2-ME
2141915	2Dchk-2-ME
10976147	2Dchk-2-ME
9681189	2Dchk-2-ME
2043436	2Dchk-2-ME
11899065	2Dchk-2-ME
8174513	2Dchk-2-ME
4323089	2Dchk-2-ME
4709998	2Dchk-2-ME
4896402	2Dchk-2-ME
3787615	2Dchk-2-ME
3905110	2Dchk-2-ME
3284682	2Dchk-2-ME
5065104	2Dchk-2-ME
4634131	2Dchk-2-ME
5922366	2Dchk-2-ME
4228470	2Dchk-2-ME
2822876	2Dchk-2-ME
8486539	2Dchk-2-ME
5062475	2Dchk-2-ME
4254370	2Dchk-2-ME
3303055	2Dchk-2-ME
6913862	2Dchk-2-ME
5609643	2Dchk-2-ME
5336572	2Dchk-2-ME
3292939	2Dchk-2-ME
4014313	2Dchk-2-ME
6254494	2Dchk-2-ME
5609354	2Dchk-2-ME
17504669	2A-PM
17302551	2A-PM
36068698	2A-PM
27886446	2A-PM
197478995	2A-PM
69673640	2A-PM
79798643	2A-PM
32553467	2A-PM
143412425	2A-PM
92114650	2A-PM
22544537	2A-PM
23759759	2A-PM
110070121	2A-PM
29340282	2A-PM
212466332	2A-PM
63619619	2A-PM
71167980	2A-PM
93476908	2A-PM
94819418	2A-PM
65631219	2A-PM
85493270	2A-PM
48239883	2A-PM
41238733	2A-PM
24508490	2A-PM
59987241	2A-PM
50740249	2A-PM
206615602	2A-PM
273028186	2A-PM
69508114	2A-PM
88328520	2A-PM
37421794	2A-PM
138207186	2A-PM
46131337	2A-PM
54286315	2A-PM
27529347	2A-PM
240740760	2A-PM
120826084	2A-PM
23195571	2A-PM
67070682	2A-PM
109142107	2A-PM
207197302	2A-PM
122103177	2A-PM
229419474	2A-PM
223355171	2A-PM
65660985	2A-PM
97364391	2A-PM
285151556	2A-PM
150154192	2A-PM
65190238	2A-PM
175821061	2A-PM
100684819	2A-PM
30331092	2A-PM
202525698	2A-PM
104265684	2A-PM
28298776	2A-PM
117913495	2A-PM
32458855	2A-PM
155654652	2A-PM
90822462	2A-PM
18505493	2A-PM
65355644	2A-PM
119070680	2A-PM
111269871	2A-PM
30927605	2A-PM
70639857	2A-PM
72295499	2A-PM
55220221	2A-PM
39971654	2A-PM
24329257	2A-PM
104768087	2A-PM
18548332	2A-PM
40500157	2A-PM
37105487	2A-PM
10066899	2A-PM
98462309	2A-PM
17019076	2A-PM
18807267	2A-PM
44599926	2A-PM
45631148	2A-PM
29932739	2A-PM
64245289	2A-PM
32572817	2A-PM
124536997	2A-PM
229867130	2A-PM
20255229	2A-PM
81250063	2A-PM
96124451	2A-PM
13595936	2A-PM
132857995	2A-PM
16426434	2A-PM
65137566	2A-PM
14044705	2A-PM
100663388	2A-PM
127707538	2A-PM
87477345	2A-PM
206915729	2A-PM
14679856	2A-PM
14319834	2A-PM
197210208	2A-PM
72797131	2A-PM
90242870	2A-PM
10869638	2A-PM
58605986	2A-PM
152508562	2A-PM
202404525	2A-PM
71760934	2A-PM
283093629	2A-PM
152255396	2A-PM
83103654	2A-PM
83890781	2A-PM
38536325	2A-PM
26419955	2A-PM
31049137	2A-PM
94873337	2A-PM
21569145	2A-PM
274849326	2A-PM
45567374	2A-PM
69617955	2A-PM
102518680	2A-PM
219681250	2A-PM
304953025	2A-PM
167120842	2A-PM
58563108	2A-PM
71351871	2A-PM
120752050	2A-PM
282250995	2A-PM
317317635	2A-PM
254157512	2A-PM
142531552	2A-PM
207975438	2A-PM
57224911	2A-PM
152512730	2A-PM
82803842	2A-PM
228318989	2A-PM
154451279	2A-PM
116489217	2A-PM
140753830	2A-PM
54472870	2A-PM
68142102	2A-PM
87394246	2A-PM
102863747	2A-PM
58147495	2A-PM
79829345	2A-PM
67754725	2A-PM
64999731	2A-PM
52453801	2A-PM
29444600	2A-PM
139542918	2A-PM
52189991	2A-PM
59469756	2A-PM
112196705	2A-PM
104257918	2A-PM
104933249	2A-PM
57994764	2A-PM
70584778	2A-PM
20894106	2A-PM
56649064	2A-PM
94656504	2A-PM
29061359	2A-PM
211435353	2A-PM
72952948	2A-PM
61864249	2A-PM
113052085	2A-PM
24911465	2A-ME
17552170	2A-ME
39543831	2A-ME
67186458	2A-ME
18498263	2A-ME
80104475	2A-ME
96115106	2A-ME
25060150	2A-ME
74642260	2A-ME
53482076	2A-ME
46180486	2A-ME
35862465	2A-ME
45134940	2A-ME
28604277	2A-ME
27530143	2A-ME
16109332	2A-ME
19587139	2A-ME
56204244	2A-ME
33054942	2A-ME
39440934	2A-ME
32458917	2A-ME
35243417	2A-ME
7224389	2A-ME
35119282	2A-ME
45855710	2A-ME
12005008	2A-ME
9693581	2A-ME
64488148	2A-ME
31983231	2A-ME
16633409	2A-ME
25025037	2A-ME
108037947	2A-ME
91317768	2A-ME
44145163	2A-ME
24587926	2A-ME
34594184	2A-ME
56852248	2A-ME
34756229	2A-ME
37219537	2A-ME
34993339	2A-ME
76319006	2A-ME
29014658	2A-ME
82022342	2A-ME
22325935	2A-ME
19015518	2A-ME
187389093	2A-ME
98092831	2A-ME
52361570	2A-ME
19211802	2A-ME
25818907	2A-ME
65362400	2A-ME
55295520	2A-ME
42572791	2A-ME
48067562	2A-ME
8510509	2A-ME
37261548	2A-ME
23187041	2A-ME
25407905	2A-ME
34388781	2A-ME
33367756	2A-ME
34325418	2A-ME
26840993	2A-ME
40048991	2A-ME
29649450	2A-ME
43596757	2A-ME
60709992	2A-ME
37686346	2A-ME
53397328	2A-ME
35189454	2A-ME
34383301	2A-ME
34492659	2A-ME
28809007	2A-ME
7459438	2A-ME
23210007	2A-ME
22501398	2A-ME
27349733	2A-ME
27278291	2A-ME
17403176	2A-ME
42096494	2A-ME
42547425	2A-ME
31199789	2A-ME
19201534	2A-ME
17244487	2A-ME
27998156	2A-ME
58042663	2A-ME
28195520	2A-ME
27164546	2A-ME
31308480	2A-ME
40659422	2A-ME
35770114	2A-ME
16779085	2A-ME
30496209	2A-ME
49461827	2A-ME
29959590	2A-ME
34736435	2A-ME
22294382	2A-ME
34516088	2A-ME
34452230	2A-ME
33443681	2A-ME
13239239	2A-ME
44059803	2A-ME
14451551	2A-ME
58943076	2A-ME
75019199	2A-ME
62094961	2A-ME
88487934	2A-ME
73857543	2A-ME
87568024	2A-ME
95309625	2A-ME
94781146	2A-ME
43584677	2A-ME
71177713	2A-ME
17152417	2A-ME
59668585	2A-ME
71377977	2A-ME
79788274	2A-ME
63160594	2A-ME
87797496	2A-ME
66477110	2A-ME
26804198	2A-ME
68120868	2A-ME
9884870	2A-ME
36715302	2A-ME
46540643	2A-ME
32581435	2A-ME
123556595	2A-ME
67911123	2A-ME
29199720	2A-ME
31350651	2A-ME
16355932	2A-ME
10763581	2A-ME
65563529	2A-ME
44503469	2A-ME
59969428	2A-ME
11227198	2A-ME
28426080	2A-ME
32930894	2A-ME
79228660	2A-ME
9398351	2A-ME
6772226	2A-ME
38444365	2A-ME
52552644	2A-ME
43274680	2A-ME
6163244	2A-ME
153497189	2A-ME
67893960	2A-ME
73429383	2A-ME
11924416	2A-ME
8653939	2A-ME
48394109	2A-ME
84764661	2A-ME
96744006	2A-ME
9798467	2A-ME
10833071	2A-ME
70760691	2A-ME
92145814	2A-ME
98306305	2A-ME
11804767	2A-ME
16048254	2A-ME
11330269	2A-ME
25909415	2A-ME
124957698	2A-ME
87756175	2A-ME
48449426	2A-ME
34888671	2A-ME
27117796	2A-ME
10700163	2A-ME
8587449	2A-ME
99723386	2A-ME
6275456	2A-ME
104266329	2A-ME
163057636	2A-ME
27939365	2A-ME
28754998	2A-ME
42844183	2A-ME
8873339	2A-ME
158452203	2A-ME
67681265	2A-ME
209742850	2A-ME
15958685	2A-ME
82767838	2A-ME
97630635	2A-ME
38249393	2A-ME
62876397	2A-ME
39235422	2A-ME
65310887	2A-ME
55413717	2A-ME
84143401	2A-ME
74975176	2A-ME
32708312	2A-ME
57516539	2A-ME
36747024	2A-ME
40404535	2A-ME
43751926	2A-ME
21566386	2A-ME
38885810	2A-ME
23116496	2A-ME
9182568	2D-PM
3515021	2D-PM
7378088	2D-PM
1971020	2D-PM
3814278	2D-PM
4689797	2D-PM
4521940	2D-PM
4554680	2D-PM
10271216	2D-PM
10314615	2D-PM
15682308	2D-PM
17539789	2D-PM
5602389	2D-PM
2414152	2D-PM
2610475	2D-PM
1645534	2D-PM
3702979	2D-PM
1629665	2D-PM
5463997	2D-PM
1277334	2D-PM
12320366	2D-PM
10691306	2D-PM
23090688	2D-PM
3589572	2D-PM
4467493	2D-PM
1824133	2D-PM
10356920	2D-PM
8774617	2D-PM
6654770	2D-PM
13696893	2D-PM
14275973	2D-PM
1500603	2D-PM
1416347	2D-PM
2233101	2D-PM
9421534	2D-PM
8515219	2D-PM
11673615	2D-PM
9877673	2D-PM
14316441	2D-PM
31629886	2D-PM
9377263	2D-PM
5567198	2D-PM
8120588	2D-PM
10855239	2D-PM
9477915	2D-PM
1412897	2D-PM
20390965	2D-PM
4867465	2D-PM
5716422	2D-PM
2879070	2D-PM
8258314	2D-PM
33515819	2D-PM
29163437	2D-PM
2115329	2D-PM
13581766	2D-PM
9935004	2D-PM
1416576	2D-PM
1640047	2D-PM
1271831	2D-PM
11990643	2D-PM
10684017	2D-PM
12641812	2D-PM
3089080	2D-PM
1660351	2D-PM
5816802	2D-PM
12503414	2D-PM
1634474	2D-PM
20105761	2D-PM
9807793	2D-PM
2760092	2D-PM
16270899	2D-PM
1167283	2D-PM
1938782	2D-PM
1785557	2D-PM
6680662	2D-PM
3854952	2D-PM
3838291	2D-PM
11517378	2D-PM
4837371	2D-PM
9260560	2D-PM
7795594	2D-PM
2772899	2D-PM
11316601	2D-PM
1888297	2D-PM
4797799	2D-PM
3661370	2D-PM
9743927	2D-PM
9802426	2D-PM
8675787	2D-PM
10146509	2D-PM
12451340	2D-PM
11861225	2D-PM
6870443	2D-PM
5271645	2D-PM
2533514	2D-PM
8344366	2D-PM
6858383	2D-PM
2470414	2D-PM
10922592	2D-PM
3636286	2D-PM
7317767	2D-PM
3334157	2D-PM
2446826	2D-PM
15499683	2D-PM
4508139	2D-PM
2649231	2D-PM
2694368	2D-PM
16200827	2D-PM
3967711	2D-PM
8197017	2D-PM
4118922	2D-PM
11516734	2D-PM
6035410	2D-PM
6513504	2D-PM
4161423	2D-PM
6258620	2D-PM
10384640	2D-PM
12745588	2D-PM
4804140	2D-PM
16731702	2D-PM
5792024	2D-PM
2684765	2D-PM
19622854	2D-PM
15270530	2D-PM
4651844	2D-PM
6334432	2D-PM
6262417	2D-PM
6150127	2D-PM
11425084	2D-PM
5122879	2D-PM
8823452	2D-PM
15361587	2D-PM
11749787	2D-PM
10200826	2D-PM
10239394	2D-PM
15562592	2D-PM
10001887	2D-PM
25870226	2D-PM
2488126	2D-PM
5510485	2D-PM
7715570	2D-PM
5271393	2D-PM
2444020	2D-PM
7341966	2D-PM
2196484	2D-PM
8854242	2D-PM
5275142	2D-PM
5434856	2D-PM
10115214	2D-PM
2014215	2D-ME
4450886	2D-ME
4838998	2D-ME
11991246	2D-ME
6452279	2D-ME
5047316	2D-ME
5260414	2D-ME
15763236	2D-ME
7019743	2D-ME
7966071	2D-ME
1210642	2D-ME
8302338	2D-ME
7260994	2D-ME
2127660	2D-ME
4031526	2D-ME
8649206	2D-ME
1094816	2D-ME
3228756	2D-ME
5136093	2D-ME
2531692	2D-ME
1437413	2D-ME
16123470	2D-ME
6072919	2D-ME
10609169	2D-ME
1489643	2D-ME
3574720	2D-ME
9485170	2D-ME
2246615	2D-ME
3577537	2D-ME
4337182	2D-ME
2993282	2D-ME
10903931	2D-ME
4737021	2D-ME
1430372	2D-ME
7173929	2D-ME
2784667	2D-ME
4460364	2D-ME
6010929	2D-ME
1914984	2D-ME
5399753	2D-ME
6861607	2D-ME
4331814	2D-ME
7686868	2D-ME
1938465	2D-ME
7109018	2D-ME
6639568	2D-ME
6573285	2D-ME
6627367	2D-ME
4182734	2D-ME
4689962	2D-ME
3709450	2D-ME
8614244	2D-ME
1390080	2D-ME
7482222	2D-ME
3411424	2D-ME
9161732	2D-ME
2168343	2D-ME
3937701	2D-ME
2495267	2D-ME
1948574	2D-ME
1204768	2D-ME
3779726	2D-ME
1214151	2D-ME
1940421	2D-ME
3605627	2D-ME
2744066	2D-ME
2132671	2D-ME
2938488	2D-ME
3270014	2D-ME
1957900	2D-ME
1685109	2D-ME
2643656	2D-ME
863652	2D-ME
1003087	2D-ME
2080935	2D-ME
2649691	2D-ME
1869813	2D-ME
2236395	2D-ME
2700994	2D-ME
2926135	2D-ME
1773537	2D-ME
3529376	2D-ME
2332808	2D-ME
3628027	2D-ME
3458205	2D-ME
2364133	2D-ME
1084679	2D-ME
8933439	2D-ME
5246644	2D-ME
7152108	2D-ME
6295164	2D-ME
2886242	2D-ME
3440335	2D-ME
1238140	2D-ME
2277010	2D-ME
6175840	2D-ME
13255378	2D-ME
4030705	2D-ME
3539351	2D-ME
1868039	2D-ME
2159599	2D-ME
5004588	2D-ME
8190598	2D-ME
10281203	2D-ME
3042400	2D-ME
9912069	2D-ME
3374225	2D-ME
1307973	2D-ME
10557689	2D-ME
1259801	2D-ME
12883371	2D-ME
5296523	2D-ME
4777352	2D-ME
4777352	2D-ME
4626410	2D-ME
2202765	2D-ME
3437943	2D-ME
2926770	2D-ME
4911150	2D-ME
3103342	2D-ME
3642353	2D-ME
1575101	2D-ME
2653571	2D-ME
1979786	2D-ME
881134	2D-ME
1544934	2D-ME
1550870	2D-ME
948550	2D-ME
1463958	2D-ME
2823565	2D-ME
1280158	2D-ME
384877	2D-ME
4599426	2D-ME
3035383	2D-ME
2739300	2D-ME
1353458	2D-ME
1610424	2D-ME
2687469	2D-ME
2630654	2D-ME
851728	2D-ME
688543	2D-ME
2696794	2D-ME
2385307	2D-ME
1831870	2D-ME
1967345	2D-ME
1585681	2D-ME
2036330	2D-ME
3135411	2D-ME
3077916	2D-ME
397777	2D-ME
2024872	2D-ME
2688385	2D-ME
4112785	2D-ME
2240378	2D-ME
3069079	2D-ME
2485631	2D-ME
4664382	2D-ME
631598	2D-ME
3500500	2D-ME
3707985	2D-ME
2646337	2D-ME
4091849	2D-ME
4421574	2D-ME
2640742	2D-ME
5886402	2D-ME
3620742	2D-ME
2214529	2D-ME
3588197	2D-ME
5552740	2D-ME
5967054	2D-ME
4854854	2D-ME
