# Supplementary material for: ATM signaling modulates cohesin behavior in meiotic prophase and proliferating cells
Source: Nat Struct Mol Biol. 2023 Mar 6;30(4):436–50. doi: 10.1038/s41594-023-00929-5 (PMC10113158; doi:10.1038/s41594-023-00929-5)
Supplement: Source Data Fig. 3 — Statistical source data. [file 41594_2023_929_MOESM10_ESM.xlsx]

## Sheet: 3C
RawIntDen	Group
21483315	con
6621058	con
14431195	con
4850880	con
17727539	con
12249950	con
6288506	con
3136934	con
4947701	con
2669660	con
3317739	con
10900231	con
9329102	con
7948676	con
4775753	con
7017299	con
11485075	con
10335948	con
2543886	con
13901851	con
10366475	con
5643997	con
14016657	con
15979424	con
4914609	con
12256290	con
16746980	con
7047460	con
9650643	con
11851903	con
20327980	con
10863642	con
15716673	con
13171343	con
13522298	con
9389813	con
14318230	con
8383588	con
10130038	con
6496654	con
8214573	con
10243085	con
11514100	con
11070789	con
11742658	con
6748097	con
7756930	con
6646139	con
5746160	con
5802627	con
3139967	con
10745515	con
16145822	con
6929233	con
9791560	con
3690592	con
4176362	con
8008885	con
11936933	con
6529779	con
5768201	con
4725306	con
3477637	con
1018349	con
19316069	con
10212467	con
4450041	con
2513562	con
3683110	con
9179683	con
4047561	con
3450919	con
5701031	con
9159901	con
4605027	con
6854630	con
7521677	con
7539427	con
6503262	con
6574333	con
11439348	con
9826454	con
7167656	con
6918478	con
7697690	con
1193820	con
6303257	con
14410213	con
8764021	con
5797621	con
4759132	con
10539195	con
7568489	con
8199481	con
6872226	con
5466939	con
5641389	con
8638848	con
6281856	con
2946073	con
9265860	con
18665738	con
8444621	con
6129610	con
7944021	con
4317862	con
6895381	con
6356178	con
4721115	con
765575	chk-2
1211096	chk-2
1563753	chk-2
641783	chk-2
1416338	chk-2
204369	chk-2
714499	chk-2
1081479	chk-2
1062741	chk-2
1188055	chk-2
612593	chk-2
441281	chk-2
1521015	chk-2
892691	chk-2
1245035	chk-2
1035167	chk-2
629458	chk-2
826884	chk-2
1309732	chk-2
1086295	chk-2
1139852	chk-2
1103223	chk-2
294769	chk-2
724443	chk-2
490103	chk-2
521448	chk-2
80007	chk-2
876821	chk-2
880120	chk-2
1005797	chk-2
768915	chk-2
624711	chk-2
970704	chk-2
601220	chk-2
846781	chk-2
766906	chk-2
854897	chk-2
597735	chk-2
894813	chk-2
560624	chk-2
888610	chk-2
420032	chk-2
1249610	chk-2
711858	chk-2
1104314	chk-2
1044512	chk-2
625243	chk-2
929492	chk-2
569081	chk-2
840672	chk-2
864744	chk-2
551234	chk-2
868578	chk-2
1131365	chk-2
426155	chk-2
816848	chk-2
177230	chk-2
733246	chk-2
796796	chk-2
629849	chk-2
362178	chk-2
1277513	chk-2
729445	chk-2
1152420	chk-2
699129	chk-2
1177823	chk-2
900974	chk-2
920104	chk-2
929483	chk-2
1158466	chk-2
1054261	chk-2
647521	chk-2
1041687	chk-2
368255	chk-2
428867	chk-2
1095208	chk-2
356522	chk-2
826464	chk-2
1076049	chk-2
931096	chk-2
659870	chk-2
992587	chk-2
819705	chk-2
1244881	chk-2
1041766	chk-2
1042785	chk-2
643321	chk-2
728699	chk-2
738922	chk-2
1005873	chk-2
791263	chk-2
939476	chk-2
982358	chk-2
976709	chk-2
814082	chk-2
814720	chk-2
762176	chk-2
618418	chk-2
627528	chk-2
460080	chk-2
217322	chk-2
689794	chk-2
5108333	atm-1
8532896	atm-1
6073367	atm-1
8608130	atm-1
3278306	atm-1
9606270	atm-1
9919003	atm-1
9894570	atm-1
6816294	atm-1
8303034	atm-1
7306636	atm-1
10921871	atm-1
6497875	atm-1
11050150	atm-1
10937288	atm-1
7586613	atm-1
10085494	atm-1
4280397	atm-1
10730600	atm-1
7436672	atm-1
8723311	atm-1
4727187	atm-1
9160659	atm-1
1789357	atm-1
2705086	atm-1
10963487	atm-1
8825268	atm-1
6931979	atm-1
11087367	atm-1
4739449	atm-1
2837770	atm-1
10317167	atm-1
16856674	atm-1
9421367	atm-1
5793996	atm-1
6161336	atm-1
6592262	atm-1
6922035	atm-1
5632896	atm-1
13528203	atm-1
13153925	atm-1
12075831	atm-1
5347203	atm-1
8841778	atm-1
4326335	atm-1
4416129	atm-1
7932164	atm-1
6258624	atm-1
10048659	atm-1
5273785	atm-1
4676539	atm-1
15875428	atm-1
6407539	atm-1
14885247	atm-1
12615217	atm-1
10485626	atm-1
14190175	atm-1
15109295	atm-1
14319251	atm-1
18083361	atm-1
6616555	atm-1
18285414	atm-1
16016764	atm-1
5289650	atm-1
10399451	atm-1
7419216	atm-1
2472419	atm-1
4079691	atm-1
4362096	atm-1
7058850	atm-1
17883981	atm-1
8162972	atm-1
14887361	atm-1
6282615	atm-1
9280649	atm-1
16960394	atm-1
26007029	atm-1
8702016	atm-1
9336803	atm-1
6122427	atm-1
8390251	atm-1
27120546	atm-1
4843182	atm-1
4823029	atm-1
7589505	atm-1
17180384	atm-1
6200014	atm-1
6593330	atm-1
14455282	atm-1
8513580	atm-1
1362433	atl-1
18774618	atl-1
2026813	atl-1
20943661	atl-1
6521604	atl-1
23203160	atl-1
1881434	atl-1
3892942	atl-1
9505353	atl-1
7271927	atl-1
12023107	atl-1
21447895	atl-1
14401007	atl-1
10539248	atl-1
17431450	atl-1
9965588	atl-1
7314446	atl-1
2353515	atl-1
9518323	atl-1
19776956	atl-1
5164809	atl-1
11433160	atl-1
3496924	atl-1
8518940	atl-1
7662086	atl-1
2658556	atl-1
18187839	atl-1
15487340	atl-1
4943871	atl-1
20025969	atl-1
9138236	atl-1
11270690	atl-1
8768079	atl-1
3338721	atl-1
17830957	atl-1
7324377	atl-1
6392376	atl-1
13332870	atl-1
2518362	atl-1
2602292	atl-1
3399680	atl-1
10399602	atl-1
13139588	atl-1
5911048	atl-1
11165321	atl-1
10882544	atl-1
6553409	atl-1
6431223	atl-1
6550127	atl-1
12589680	atl-1
12264605	atl-1
9116075	atl-1
6199080	atl-1
5169821	atl-1
9338763	atl-1
12600499	atl-1
6104860	atl-1
3112500	atl-1
6375679	atl-1
5150394	atl-1
4915900	atl-1
17439628	atl-1
8517502	atl-1
8595942	atl-1
9437355	atl-1
7158290	atl-1
2654638	atl-1
12983089	atl-1
12782209	atl-1
8274603	atl-1
19823519	atl-1
11099829	atl-1
17059243	atl-1
5786454	atl-1
12560000	atl-1
7571473	atl-1
4153687	atl-1
8855953	atl-1
4035738	atl-1
11823496	atl-1
13734624	atl-1
8045240	atl-1
4824639	atl-1
8664910	atl-1
5688345	atl-1
12840602	atl-1
13449839	atl-1
11160155	atl-1
7630833	atl-1
5988878	atl-1
2347397	atl-1
12961820	atl-1
6414400	atl-1
2547166	atl-1
5300917	atl-1
4224421	atl-1
6573871	atl-1
1281240	atl-1
6618175	atl-1
2283549	atl-1
11448227	atl-1
8573663	atl-1
10140459	atl-1
8273139	atl-1
20920469	atl-1
6158708	atl-1
11728790	atl-1
6941521	atl-1
11228607	atl-1
8972912	atl-1
5172968	atl-1
6879835	atl-1
6176399	atl-1
13054021	atl-1
9963040	atl-1
5146240	atl-1
4998102	atl-1
13527294	atl-1
3830500	atl-1
9330411	atl-1
7402535	atl-1
7651694	atl-1
11417468	atl-1
8255931	atl-1
9942166	atl-1
7502268	atl-1
6600140	atl-1
3342969	atl-1
8504914	atl-1
5659955	atl-1
2320426	atl-1
3617758	atl-1
2023141	atl-1
12588184	atml
5313440	atml
6684277	atml
7915826	atml
2493849	atml
10547214	atml
7459669	atml
3615542	atml
3191633	atml
2321706	atml
4843573	atml
6637044	atml
8467371	atml
22135155	atml
7324024	atml
5751283	atml
13598882	atml
5437693	atml
5018466	atml
4116843	atml
3346790	atml
3625389	atml
5223002	atml
5397723	atml
5704965	atml
24184404	atml
3064217	atml
4984267	atml
6203118	atml
13555939	atml
2419976	atml
2602754	atml
7682218	atml
4669242	atml
4807070	atml
12172210	atml
7813373	atml
9137941	atml
6648663	atml
3584991	atml
5380160	atml
2039775	atml
3048151	atml
6659754	atml
9717593	atml
12939197	atml
5418535	atml
7623447	atml
8799451	atml
8476626	atml
8271800	atml
9704216	atml
9273512	atml
7151647	atml
16759418	atml
2668713	atml
14715706	atml
6747549	atml
5001771	atml
13771694	atml
3335141	atml
15393034	atml
23843793	atml
3777557	atml
10410000	atml
12139952	atml
4413556	atml
3718359	atml
10290206	atml
17911251	atml
13639187	atml
12912901	atml
13956332	atml
4260816	atml
8959750	atml
5521608	atml
17339026	atml
25011790	atml
5539419	atml
9959134	atml
26474324	atml
17031749	atml
4232270	atml
6999380	atml
18139328	atml
9236630	atml
19368698	atml
930210	atml
26586527	atml
2856650	atml
21319111	atml
12694431	atml
5477339	atml
4140744	atml
10358463	atml
5795808	atml
10284185	atml
23272160	atml
14830219	atml
28361808	atml
5833440	atml
9478560	atml
2590198	atml
1792902	atml
13386152	atml
826427	atml
4447403	atml
16091036	atml
10227715	atml
3150802	atml
5054572	atml
2625297	atml
8094331	atml
20770782	atml
3249900	atml
7479258	atml
18941791	atml
5084680	atml
2820411	atml
6925616	atml
12608928	atml
11520589	atml
17709525	atml
4335934	atml
4901787	atml
2675068	atml
10989427	atml
8140984	atml
30763998	atml
11395875	atml
25844753	atml
7067971	atml
11067545	atml
7667118	atml
11582653	atml
7948516	atml
8255977	atml
4106740	atml
13539132	atml
19663307	atml
5096312	atml
4005473	atmlc
1112016	atmlc
1960740	atmlc
1219951	atmlc
884996	atmlc
533049	atmlc
562143	atmlc
1418601	atmlc
1704364	atmlc
1769326	atmlc
1051150	atmlc
1664318	atmlc
2207520	atmlc
426879	atmlc
639416	atmlc
417774	atmlc
584785	atmlc
273995	atmlc
396004	atmlc
307596	atmlc
751039	atmlc
427234	atmlc
798242	atmlc
437580	atmlc
349424	atmlc
1260890	atmlc
406468	atmlc
508482	atmlc
218759	atmlc
739885	atmlc
650458	atmlc
407032	atmlc
894168	atmlc
587713	atmlc
443547	atmlc
673093	atmlc
982079	atmlc
1402356	atmlc
833673	atmlc
1753145	atmlc
2016537	atmlc
777372	atmlc
622893	atmlc
2328426	atmlc
567451	atmlc
265163	atmlc
111091	atmlc
3560802	atmlc
1090754	atmlc
1349627	atmlc
594413	atmlc
2544555	atmlc
797986	atmlc
692019	atmlc
788662	atmlc
1410266	atmlc
1083105	atmlc
501911	atmlc
787105	atmlc
1596581	atmlc
2445709	atmlc
1440560	atmlc
729597	atmlc
298799	atmlc
774378	atmlc
266073	atmlc
521431	atmlc
286369	atmlc
489740	atmlc
1082637	atmlc
1498269	atmlc
608770	atmlc
699611	atmlc
678204	atmlc
1905489	atmlc
591350	atmlc
501504	atmlc
489851	atmlc
436562	atmlc
1728225	atmlc
1745874	atmlc
2267564	atmlc
303106	atmlc
1136068	atmlc
1164311	atmlc
618351	atmlc
1028622	atmlc
1059770	atmlc
294187	atmlc
1410402	atmlc
1658314	atmlc
851690	atmlc
1285368	atmlc
1713826	atmlc

## Sheet: 3E
Normalized_Inten	Group
11.6251	con-me
3.6237	chk-2-me
1.2086	chk-2-me
0.4251	chk-2-me
18.1696	con-me
0.9029	chk-2-me
12.8348	spo-11-mp
0.1129	chk-2-me
4.8238	spo-11-me
0.6064	chk-2-me
13.8845	con-mp
4.3776	spo-11-me
1.0922	chk-2-me
0.7316	chk-2-me
0.7408	chk-2-me
8.1572	spo-11-mp
11.1392	con-mp
3.6588	chk-2-mp
1.531	chk-2-mp
0.7026	atm-1-me
2.4759	atm-1-mp
0.4513	chk-2-me
0.8881	atm-1-me
7.685	spo-11-mp
1.0609	chk-2-mp
13.5435	con-mp
1.991	chk-2-mp
12.3009	con-mp
8.1506	spo-11-mp
1.19	chk-2-me
17.0825	con-mp
1.7004	chk-2-mp
1.1112	chk-2-mp
1.5346	chk-2-mp
8.9745	con-mp
9.1427	spo-11-me
2.6907	con-me
9.14	con-me
1.6646	atm-1-me
1.0011	spo-11-me
54.0264	atm-1-mp
0.9499	atm-1-me
3.4104	atm-1-mp
1.2822	chk-2-mp
1.1512	atm-1-me
1.322	atm-1-mp
1.5467	chk-2-me
11.2093	con-me
5.7755	spo-11-me
3.9091	spo-11-me
2.1484	atm-1-mp
2.0956	spo-11-me
6.1503	spo-11-mp
2.0741	chk-2-me
1.7636	chk-2-mp
0.9291	atm-1-me
19.5487	con-me
1.9049	chk-2-me
3.1316	spo-11-mp
1.7225	atm-1-me
1.9208	atm-1-mp
13.6718	con-me
16.89	con-mp
13.0497	con-me
0.7716	atm-1-me
1.1577	chk-2-mp
1.1532	chk-2-mp
4.7785	spo-11-mp
264.913	con-mp
5.3636	spo-11-mp
0.6614	atm-1-me
1.1304	chk-2-me
20.0292	con-me
28.7709	con-mp
7.6017	con-me
1.942	atm-1-mp
6.7991	spo-11-mp
0.7146	chk-2-me
4.3406	spo-11-me
1.796	atm-1-mp
3.1364	spo-11-me
2.4081	atm-1-mp
1.7465	atm-1-me
12.6005	con-me
14.8916	con-mp
0.4814	chk-2-me
1.5625	atm-1-mp
1.333	chk-2-mp
1.2974	atm-1-me
1.2845	atm-1-me
2.1698	chk-2-mp
0.767	atm-1-mp
0.9486	atm-1-mp
9.9568	con-mp
7.4688	spo-11-mp
11.1771	con-mp
0.4507	chk-2-me
1.6686	chk-2-me
2.5123	atm-1-mp
3.1044	chk-2-mp
6.9534	spo-11-mp
3.8276	spo-11-mp
8.187	spo-11-mp
17.8725	con-me
1.6769	atm-1-me
4.9637	atm-1-mp
10.6065	spo-11-mp
0.0419	chk-2-me
0.4778	chk-2-mp
2.5381	spo-11-me
2.4991	spo-11-me
1.1853	atm-1-me
1.4663	atm-1-me
6.9263	con-me
2.7874	spo-11-me
5.039	spo-11-mp
11.5332	con-me
1.1311	chk-2-me
1.8471	atm-1-mp
7.7013	con-mp
23.6972	con-me
3.3808	spo-11-me
5.2434	spo-11-mp
3.8872	spo-11-me
2.039	atm-1-me
12.1213	spo-11-me
0.1352	chk-2-me
7.2394	con-me
3.7991	chk-2-mp
0.862	atm-1-me
3.3397	spo-11-me
26.4765	con-me
8.6179	spo-11-mp
0.9912	atm-1-me
2.0606	spo-11-mp
6.9705	spo-11-mp
2.2214	chk-2-mp
8.1082	spo-11-me
1.5176	chk-2-me
8.7013	con-me
1.3853	chk-2-mp
3.3617	chk-2-me
2.057	atm-1-me
11.8597	con-mp
6.0384	spo-11-me
4.035	spo-11-mp
1.6447	atm-1-mp
2.6237	atm-1-mp
1.8335	atm-1-mp
3.9742	spo-11-me
1.3032	atm-1-me
1.6195	chk-2-mp
16.9667	con-mp
3.6014	spo-11-me
5.4604	spo-11-me
1.3865	chk-2-mp
1.4766	chk-2-mp
3.1267	atm-1-mp
8.7457	con-me
3.0679	chk-2-mp
11.7714	con-mp
5.0996	spo-11-me
4.1813	spo-11-me
0.3031	atm-1-mp
0.9675	con-me
3.9827	atm-1-mp
1.0556	chk-2-me
0.9454	chk-2-mp
1.3943	atm-1-mp
23.4401	con-me
0.8218	atm-1-me
0.9742	chk-2-mp
0.3748	chk-2-mp
0.6326	chk-2-me
2.3492	chk-2-mp
3.0105	spo-11-mp
0.9741	chk-2-me
1.4035	atm-1-me
0.9526	chk-2-me
1.3167	chk-2-mp
1.4637	spo-11-me
20.0942	con-mp
11.1604	con-me
3.2841	spo-11-me
0.8051	chk-2-me
1.2804	chk-2-me
0.3527	atm-1-mp
1.8253	atm-1-me
5.6926	spo-11-me
2.11	atm-1-mp
1.1746	atm-1-mp
9.4094	spo-11-mp
1.4463	chk-2-mp
1.6464	atm-1-me
42.7737	atm-1-mp
0.7524	atm-1-me
21.5115	con-mp
8.0362	con-me
0.3902	chk-2-me
1.8484	chk-2-mp
1.2597	chk-2-me
9.7464	spo-11-me
19.4193	con-me
139.504	spo-11-mp
2.2337	atm-1-mp
4.452	spo-11-me
8.6418	spo-11-mp
1.2632	chk-2-mp
0.8836	chk-2-me
3.2136	atm-1-mp
6.1221	con-me
1.4105	atm-1-mp
1.7809	atm-1-mp
4.8682	spo-11-me
4.2523	spo-11-mp
3.637	chk-2-mp
1.4018	atm-1-mp
1.4222	atm-1-me
1.9259	chk-2-mp
2.3072	chk-2-mp
21.6622	con-mp
1.2476	chk-2-me
1.3128	atm-1-mp
1.5652	atm-1-me
1.9917	atm-1-mp
10.2687	spo-11-mp
3.2316	chk-2-me
3.5129	atm-1-mp
6.4554	spo-11-me
3.279	spo-11-mp
2.6619	atm-1-mp
8.6451	spo-11-mp
6.1864	spo-11-me
2.2891	atm-1-mp
2.1979	con-me
2.8155	chk-2-mp
0.9928	atm-1-me
9.2241	spo-11-mp
3.7281	con-me
2.8972	atm-1-mp
1.4307	chk-2-mp
2.0925	chk-2-me
5.1	spo-11-me
14.0013	con-me
3.6977	spo-11-mp
8.4654	spo-11-mp
3.6167	spo-11-me
1.0221	atm-1-me
1.0758	atm-1-mp
16.039	con-mp
0.547	chk-2-me
8.6166	con-mp
1.3967	spo-11-me
1.4393	atm-1-me
2.3368	atm-1-mp
10.3503	con-mp
3.5498	spo-11-mp
3.0752	spo-11-me
1.3278	chk-2-me
6.9568	con-me
2.8326	chk-2-mp
0.9825	chk-2-me
2.3697	chk-2-mp
2.5586	atm-1-mp
1.7679	chk-2-mp
3.1203	atm-1-mp
12.3628	con-mp
16.0357	con-me
28.201	con-mp
14.9559	con-me
20.3625	con-mp
6.8637	con-me
2.4606	spo-11-me
3.6376	spo-11-me
9.2021	spo-11-mp
17.6367	con-mp
17.6841	con-mp
3.1894	spo-11-mp
11.4165	spo-11-mp
38.4909	con-mp
19.3804	con-me
1.6059	chk-2-me
24.6225	con-mp
2.0204	atm-1-me
17.2092	con-me
9.7861	con-mp
12.6105	spo-11-mp
0.8332	chk-2-me
16.4475	con-me
23.28	con-mp
4.0886	spo-11-mp
0.5277	atm-1-me
10.9719	con-me
22.1271	con-mp
1.1866	chk-2-mp
0.7233	atm-1-me
4.3277	spo-11-mp
10.5116	con-me
16.5714	con-me
1.3933	chk-2-mp
11.6106	spo-11-mp
3.9619	spo-11-me
11.4623	spo-11-mp
9.6927	spo-11-mp
4.3353	spo-11-me
2.4939	spo-11-me
11.4273	con-mp
1.4461	atm-1-me
1.3527	atm-1-me
2.1354	chk-2-me
1.7482	chk-2-mp
1.039	chk-2-mp
1.5805	atm-1-me
1.1479	atm-1-mp
1.5135	atm-1-mp
5.9603	spo-11-mp
2.6142	chk-2-mp
3.9283	spo-11-me
7.0398	con-mp
1.0924	chk-2-me
1.8153	atm-1-mp
1.903	chk-2-mp
1.6153	atm-1-mp
2.9044	chk-2-mp
5.5873	spo-11-me
1.6555	atm-1-mp
1.6358	chk-2-mp
7.1289	spo-11-mp
15.6919	con-me
0.4511	chk-2-me
2.2714	chk-2-me
5.4327	spo-11-mp
1.6523	chk-2-mp
8.8339	con-mp
1.1687	chk-2-mp
10.2272	con-me
1.9195	chk-2-mp
5.9311	spo-11-mp
11.1996	spo-11-mp
18.7786	con-mp
13.7703	con-me
14.8117	con-mp
1.6601	chk-2-mp
14.2737	con-me
13.1616	con-me
8.6071	con-me
2.3583	con-me
1.5141	chk-2-mp
1.1677	atm-1-mp
18.7283	con-me
9.3872	spo-11-me
1.7076	spo-11-me
4.4377	spo-11-me
1.1797	atm-1-me
11.7359	con-mp
12.3493	con-mp
12.7515	con-mp
0.6352	chk-2-me
2.0661	atm-1-me
2.8912	chk-2-mp
5.865	spo-11-me
3.3898	chk-2-me
12.1361	con-mp
8.9318	spo-11-mp
2.0086	atm-1-mp
2.4784	spo-11-mp
1.1571	spo-11-me
25.7863	con-mp
10.4701	spo-11-me
8.3985	spo-11-mp
3.0228	spo-11-me
7.2183	con-mp
9.4627	con-me
12.1866	con-mp
6.598	con-me
1.8497	atm-1-me
2.4621	chk-2-mp
0.815	chk-2-me
6.1465	spo-11-me
4.3303	spo-11-me
18.2537	con-mp
4.6798	con-mp
1.6209	chk-2-me
7.7204	spo-11-mp
2.8257	atm-1-mp
13.7838	con-me
1.3184	atm-1-me
14.4451	con-mp
2.4686	chk-2-mp
0.0492	chk-2-me
5.5155	spo-11-me
4.5302	chk-2-me
2.7938	atm-1-mp
11.43	con-me
15.1482	con-mp
6.6031	spo-11-mp
6.7	spo-11-mp
1.161	chk-2-mp
0.8246	chk-2-me
1.0052	chk-2-mp
3.4636	atm-1-mp
2.4579	atm-1-me
35.0813	con-mp
1.4558	atm-1-me
1.8597	atm-1-me
1.4878	chk-2-mp
18.9171	con-mp
25.0918	con-mp
0.7711	chk-2-me
1.7577	chk-2-mp
0.7705	chk-2-me
1.1709	atm-1-me
1.162	chk-2-mp
9.5338	con-mp
17.0483	con-me
14.9063	con-me
6.4268	spo-11-mp
1.531	chk-2-me
8.2191	spo-11-mp
17.5372	con-mp
2.4834	chk-2-mp
0.5895	chk-2-mp
11.4293	spo-11-mp
6.7476	spo-11-me
14.7684	con-mp
3.9907	atm-1-mp
1.9955	atm-1-me
14.7645	con-mp
0.5889	chk-2-me
2.3157	atm-1-me
10.8278	spo-11-me
3.7523	spo-11-me
3.8019	spo-11-me
0.6626	chk-2-me
3.7156	atm-1-mp
2.1201	chk-2-mp
13.7299	con-me
3.795	atm-1-mp
5.156	spo-11-mp
26.7741	con-me
4.3966	spo-11-mp
0.6813	atm-1-me
12.8466	con-mp
0.5487	chk-2-me
5.4975	spo-11-mp
2.994	spo-11-me
16.9501	con-mp
6.606	spo-11-mp
2.6656	atm-1-mp
4.3755	con-mp
7.4149	spo-11-mp
4.2186	spo-11-me
22.6372	con-mp
3.0958	spo-11-mp
1.4133	chk-2-mp
3.1451	atm-1-mp
4.8896	spo-11-mp
3.1925	chk-2-me
0.2474	chk-2-me
25.7146	con-mp
3.6508	atm-1-mp
23.0261	con-me
1.1167	chk-2-mp
1.6157	chk-2-mp
12.2839	con-mp
3.6613	spo-11-mp
2.9959	atm-1-mp
2.7504	atm-1-mp
1.277	atm-1-me
18.7118	con-mp
16.1749	con-mp
2.2443	atm-1-mp
4.4161	con-me
16.7899	con-me
3.6142	chk-2-me
7.2732	spo-11-mp
1.2542	atm-1-mp
10.1447	spo-11-mp
10.1537	con-me
4.3886	spo-11-me
4.6916	spo-11-mp
8.7685	spo-11-mp
3.9155	spo-11-me
12.8233	con-mp
0.7914	chk-2-me
10.0815	spo-11-mp
9.657	spo-11-mp
12.0017	con-mp
5.7897	spo-11-me
1.3665	atm-1-me
1.9097	chk-2-mp
14.5589	con-mp
3.6122	atm-1-me
2.3971	atm-1-mp
0.8384	atm-1-me
1.0542	spo-11-me
12.4865	con-mp
6.4087	spo-11-mp
37.6301	spo-11-me
20.0377	con-mp
1.7678	chk-2-me
5.1182	spo-11-me
1.6261	chk-2-mp
1.9095	atm-1-me
6.4361	spo-11-me
9.8269	con-me
0.8842	atm-1-me
0.5525	atm-1-me
12.4539	con-me
6.4464	spo-11-me
4.7752	spo-11-mp
0.5335	atm-1-me
3.6459	chk-2-mp
20.1276	con-me
4.7751	spo-11-mp
2.1098	chk-2-mp
24.2264	con-mp
1.2279	chk-2-mp
423.729	con-mp
1.137	atm-1-me
2.535	chk-2-mp
6.0217	spo-11-me
14.5697	con-mp
1.2503	atm-1-me
18.7826	con-mp
2.1119	chk-2-mp
0.625	atm-1-me
1.6165	atm-1-me
15.3846	con-me
1.1023	atm-1-me
3.6876	chk-2-me
2.8882	chk-2-mp
0.0098	chk-2-me
1.1438	atm-1-me
1.6908	atm-1-mp
0.4025	chk-2-me
0.3443	atm-1-mp
4.982	spo-11-mp
17.7808	con-me
2.2296	spo-11-me
3.1113	spo-11-mp
1.5182	atm-1-me
8.3804	con-mp
0.7791	atm-1-me
1.4531	atm-1-me
3.8906	chk-2-me
3.7535	chk-2-me
9.0849	spo-11-mp
11.3008	con-me
11.6686	con-me
17.5355	con-mp
4.7032	spo-11-mp
3.7778	atm-1-mp
12.5971	con-mp
5.5845	spo-11-me
0.5926	chk-2-mp
20.4253	con-me
8.5222	spo-11-me
1.8765	con-me
0.9802	atm-1-me
34.7755	con-mp
4.6682	spo-11-mp
3.333	atm-1-mp
1.8166	chk-2-mp
1.9329	chk-2-mp
2.2834	chk-2-mp
11.6667	spo-11-mp
3.0184	chk-2-mp
8.6422	spo-11-me
0.4008	chk-2-me
2.7806	spo-11-me
1.9995	atm-1-mp
11.5919	con-me
2.2353	atm-1-mp
13.4855	con-mp
4.8551	spo-11-mp
5.8389	spo-11-me
1.006	atm-1-me
1.5438	chk-2-mp
9.5203	spo-11-mp
10.8463	spo-11-mp
1.4049	chk-2-me
3.8707	spo-11-me
1.567	chk-2-mp
7.9862	spo-11-me
8.9409	con-me
3.5174	spo-11-me
1.7471	atm-1-me
2.1975	chk-2-mp
0.2666	chk-2-me
8.385	con-me
3.8926	chk-2-mp
1.6586	atm-1-mp
4.5727	spo-11-me
8.6165	spo-11-me
20.6034	con-me
3.6244	chk-2-mp
4.9985	spo-11-mp
7.2497	chk-2-me
2.4142	atm-1-mp
0.9922	chk-2-mp
3.3408	spo-11-me
1.9621	spo-11-mp
1.2282	chk-2-mp
2.991	chk-2-mp
6.1098	spo-11-mp
5.0168	spo-11-me
17.7448	con-mp
1.6299	chk-2-me
2.9882	atm-1-me
24.3913	con-mp
2.4348	spo-11-me
2.8949	atm-1-mp
1.5845	chk-2-mp
20.279	con-mp
15.6681	con-mp
1.9202	chk-2-mp
1.9712	chk-2-mp
12.4245	spo-11-mp
0.4079	chk-2-me
1.6742	chk-2-me
2.5617	atm-1-mp
1.2398	chk-2-me
0.8917	chk-2-mp
8.4901	con-me
1.0667	atm-1-me
0.9424	chk-2-mp
2.3179	spo-11-me
17.8779	con-me
6.6325	spo-11-mp
2.78	spo-11-mp
8.4578	spo-11-me
1.3346	atm-1-mp
7.2577	spo-11-mp
1.9917	chk-2-me
4.1707	atm-1-mp
9.5089	spo-11-mp
1.9227	chk-2-mp
1.625	atm-1-mp
1.0248	chk-2-me
1.2858	chk-2-me
1.3775	atm-1-mp
18.5261	con-me
12.5482	con-mp
2.4751	chk-2-mp
1.2606	atm-1-mp
9.1237	spo-11-mp
4.3279	spo-11-me
12.3713	con-me
0.3626	chk-2-me
3.0867	atm-1-mp
7.8236	spo-11-mp
1.5641	chk-2-mp
16.5804	con-mp
31.5652	con-mp
5.15	spo-11-me
14.8263	con-mp
16.6389	con-mp
425.982	con-mp
1.6322	chk-2-me
5.6729	con-me
7.7734	spo-11-me
17.7258	con-mp
2.298	atm-1-me
3.9313	chk-2-mp
2.3173	spo-11-me
12.3801	con-me
2.6117	atm-1-me
7.5896	spo-11-me
6.1478	con-me
0.8887	chk-2-mp
6.4283	spo-11-mp
1.2075	chk-2-mp
7.3692	con-me
0.4464	atm-1-me
0.6852	chk-2-me
0.7205	chk-2-me
15.5163	con-mp
1.0883	chk-2-me
2.3686	atm-1-mp
27.7446	con-me
0.9282	atm-1-me
1.531	chk-2-mp
1.4125	atm-1-me
6.4132	spo-11-mp
2.894	atm-1-mp
7.7824	con-me
8.6803	con-mp
2.9704	atm-1-mp
17.0806	con-mp
3.5286	spo-11-me
6.9462	con-me
10.6479	spo-11-mp
3.7287	spo-11-mp
5.5289	con-mp
3.7492	con-me
27.5876	con-me
10.856	con-mp
4.842	atm-1-mp
1.846	chk-2-mp
0.2379	atm-1-me
0.8966	atm-1-me
2.62	spo-11-me
3.6627	spo-11-me
2.7653	atm-1-mp
6.5281	spo-11-me
4.6438	spo-11-mp
9.2081	con-mp
11.6712	con-me
6.7835	spo-11-mp
2.2153	atm-1-me
27.4617	con-mp
15.1625	con-mp
3.9026	con-mp
2.7389	atm-1-mp
1.6976	chk-2-me
3.4055	atm-1-mp
5.2242	spo-11-me
3.4377	atm-1-mp
1.5728	chk-2-me
3.3498	chk-2-mp
2.0123	atm-1-me
2.9481	chk-2-mp
1.8689	atm-1-me
0.8818	chk-2-me
1.2033	spo-11-me
13.3943	con-me
7.3167	spo-11-mp
1.1713	chk-2-me
5.9555	spo-11-mp
1.9921	atm-1-mp
0.665	chk-2-me
1.4225	atm-1-me
4.0231	atm-1-mp
14.246	con-mp
1.975	chk-2-mp
0.7184	atm-1-me
7.5429	con-me
1.0173	atm-1-mp
5.1542	spo-11-me
0.6435	chk-2-me
26.1151	con-mp
2.8414	spo-11-mp
18.831	con-mp
2.6625	atm-1-mp
2.2847	chk-2-mp
3.9088	spo-11-me
0.6025	chk-2-mp
5.172	con-me
13.8676	con-mp
2.6629	atm-1-me
2.1666	chk-2-mp
5.2817	spo-11-me
2.1865	atm-1-mp
19.9386	con-mp
6.3906	chk-2-me
4.7635	spo-11-mp
1.2274	atm-1-me
2.6418	atm-1-mp
3.3095	chk-2-mp
1.1568	atm-1-me
1.4322	atm-1-me
2.9205	atm-1-mp
4.1933	atm-1-mp
2.7402	chk-2-mp
7.2846	spo-11-mp
2.2398	atm-1-mp
1.6458	chk-2-mp
38.1182	con-mp
10.0924	con-me
1.0638	atm-1-me
14.2427	con-me
0.4497	chk-2-me
1.3136	atm-1-me
2.0844	atm-1-mp
2.5169	atm-1-mp
1.7627	chk-2-me
3.4431	chk-2-mp
0.503	chk-2-me
1.5049	chk-2-mp
2.4482	atm-1-mp
16.1232	con-mp
2.8618	spo-11-me
5.6586	spo-11-mp
1.07	atm-1-me
2.0483	chk-2-mp
2.2792	chk-2-mp
0.6531	chk-2-me
5.0572	spo-11-mp
16.9765	con-me
16.0612	con-me
0.9527	chk-2-mp
2.506	atm-1-mp
10.5185	con-me
14.7359	con-mp
1.1376	chk-2-mp
1.332	atm-1-me
19.1551	con-mp
0.7725	chk-2-me
4.6683	atm-1-mp
11.1877	con-mp
0.9242	atm-1-me
1.8498	chk-2-mp
2.3229	spo-11-mp
2.5187	atm-1-mp
0.9223	atm-1-me
9.4466	con-me
0.522	chk-2-me
5.0069	spo-11-me
7.1543	chk-2-me
11.0139	spo-11-mp
8.4002	spo-11-me
3.5359	atm-1-mp
15.9405	con-mp
13.5483	con-mp
2.8597	atm-1-mp
2.4683	atm-1-mp
0.9594	atm-1-mp
3.4001	atm-1-mp
4.9853	spo-11-me
2.5883	atm-1-me
1.6616	chk-2-mp
11.2173	con-me
4.1513	spo-11-mp
1.4943	chk-2-mp
3.0823	atm-1-mp
1.249	atm-1-mp
2.4179	chk-2-mp
3.6435	chk-2-me
2.4841	atm-1-mp
5.6024	spo-11-me
4.692	spo-11-me
1.6394	chk-2-mp
2.6223	spo-11-me
11.5178	spo-11-me
5.1965	spo-11-me
10.1138	con-mp
4.3887	spo-11-mp
10.6825	spo-11-mp
0.3565	chk-2-me
2.4123	chk-2-me
47.9178	con-me
1.3495	chk-2-me
2.5175	atm-1-me
0.6844	atm-1-me
3.4913	chk-2-mp
25.787	con-mp
12.4124	spo-11-mp
1.2086	atm-1-me
8.4629	spo-11-mp
4.0472	atm-1-mp
26.2426	con-mp
10.007	con-mp
6.3766	atm-1-mp
2.5362	atm-1-me
2.2626	atm-1-mp
2.7317	atm-1-me
4.1249	spo-11-me
8.6177	con-me
1.323	chk-2-mp
1.2515	atm-1-me
3.1317	atm-1-mp
0.4598	chk-2-me
2.6357	chk-2-mp
9.22	con-me
1.1335	atm-1-me
3.2753	spo-11-me
0.9264	chk-2-me
2.0098	chk-2-me
0.753	atm-1-me
1.5844	atm-1-me
4.8329	chk-2-me
19.6599	con-me
19.2887	con-mp
0.7811	atm-1-me
7.9637	spo-11-mp
7.715	con-me
2.4086	atm-1-mp
15.4205	con-me
13.4463	con-mp
0.8583	atm-1-me
10.4077	con-me
5.8909	spo-11-me
1.4751	chk-2-me
0.8612	chk-2-mp
0.6299	chk-2-me
0.659	chk-2-me
5.2415	con-me
0.8854	atm-1-me
2.1202	chk-2-mp
6.3276	spo-11-me
6.8165	spo-11-me
24.3563	con-mp
1.4464	atm-1-mp
14.5753	con-mp
4.9539	atm-1-mp
3.6696	atm-1-mp
1.8225	atm-1-mp
11.3728	spo-11-mp
2.8874	atm-1-mp
2.3024	atm-1-mp
2.91	atm-1-mp
1.2929	atm-1-mp
1.6622	chk-2-mp
1.319	atm-1-mp
0.5507	atm-1-me
10.2342	con-mp
2.2247	atm-1-me
