# Supplementary material for: ATM signaling modulates cohesin behavior in meiotic prophase and proliferating cells
Source: Nat Struct Mol Biol. 2023 Mar 6;30(4):436–50. doi: 10.1038/s41594-023-00929-5 (PMC10113158; doi:10.1038/s41594-023-00929-5)
Supplement: Source Data Fig. 4 — Statistical source data. [file 41594_2023_929_MOESM11_ESM.xlsx]

## Sheet: 4C
RawIntDen	Group
5215068	con
13819702	con
7198484	con
21707787	con
16099796	con
9698411	con
38359867	con
13028105	con
7111196	con
17226404	con
15747800	con
5545113	con
9994993	con
12168282	con
6022803	con
10081339	con
18992310	con
15085331	con
9908494	con
3681661	con
14375224	con
16697500	con
7707887	con
10230075	con
9993346	con
3997482	con
10509487	con
8414374	con
21143511	con
18117274	con
8176631	con
6664558	con
15438096	con
18300467	con
13707371	con
11502980	con
5191920	con
6567867	con
18213349	con
10520585	con
14460010	con
13572389	con
7266652	con
6747180	con
9140145	con
7017036	con
17093962	con
20434435	con
7848264	con
8439214	con
10545615	con
6697601	con
7878328	con
10901669	con
7704001	con
11869155	con
2979532	con
3371666	con
15082000	con
9723536	con
24795631	con
11084353	con
12311849	con
3682126	con
10792653	con
13025587	con
4440888	con
4374104	con
5552569	con
7018187	con
5819362	con
7995288	con
12108842	con
3604568	con
6179956	con
2177681	con
13374733	con
9275085	con
23416742	con
6098665	con
11632971	con
10090647	con
24243647	con
20585015	con
12651142	con
16073002	con
14040792	con
14791807	con
28862211	con
3910442	con
11853209	con
7826889	con
3114255	con
570121	atm-1
907186	atm-1
1144926	atm-1
909895	atm-1
311287	atm-1
1587752	atm-1
756014	atm-1
660798	atm-1
1079952	atm-1
930520	atm-1
2475426	atm-1
775249	atm-1
1042543	atm-1
2416241	atm-1
1247294	atm-1
2303162	atm-1
1423999	atm-1
533582	atm-1
2285331	atm-1
1472440	atm-1
2101435	atm-1
1938989	atm-1
1670404	atm-1
1238722	atm-1
1267469	atm-1
2471255	atm-1
2192294	atm-1
819495	atm-1
1540823	atm-1
264662	atm-1
1185568	atm-1
1214014	atm-1
2638231	atm-1
897511	atm-1
504628	atm-1
982122	atm-1
2027700	atm-1
553570	atm-1
2908052	atm-1
1033668	atm-1
1415406	atm-1
1062075	atm-1
1117254	atm-1
1949706	atm-1
1966861	atm-1
2314979	atm-1
1270461	atm-1
1636792	atm-1
734221	atm-1
1499933	atm-1
1101168	atm-1
1976594	atm-1
1793464	atm-1
1394066	atm-1
1697862	atm-1
4093164	atm-1
2706131	atm-1
3132525	atm-1
1315596	atm-1
1594992	atm-1
1649660	atm-1
2185007	atm-1
1535745	atm-1
1426128	atm-1
4104850	atm-1
1712342	atm-1
3247735	atm-1
1768830	atm-1
987863	atm-1
2216539	atm-1
2911677	atm-1
3451162	atm-1
554794	atm-1
839893	atm-1
454349	atm-1
3376702	atm-1
1484004	atm-1
3900416	atm-1
2912498	atm-1
1120905	atm-1
1148736	atm-1
1024413	atm-1
1299888	atm-1
597034	atm-1
2329556	atm-1
1696164	atm-1
1295957	atm-1
742905	atm-1
1066960	atm-1
870517	atm-1
1274560	atm-1
2281562	atm-1
609019	atm-1
1528320	atm-1
2411756	atm-1
2221803	atm-1
1231414	atm-1
337366	atm-1
2543936	atm-1
1638440	atm-1
886118	chk-2
1772901	chk-2
917357	chk-2
1632371	chk-2
1201366	chk-2
1877396	chk-2
1916487	chk-2
5032485	chk-2
3639229	chk-2
3930206	chk-2
1855854	chk-2
2273102	chk-2
1614260	chk-2
1773298	chk-2
3667908	chk-2
1656893	chk-2
2345774	chk-2
1564691	chk-2
1785041	chk-2
2222181	chk-2
6124977	chk-2
2758155	chk-2
2292450	chk-2
2205169	chk-2
2458335	chk-2
1570786	chk-2
2304462	chk-2
4600074	chk-2
3775145	chk-2
5081556	chk-2
2690131	chk-2
1540012	chk-2
2197457	chk-2
3142532	chk-2
2851744	chk-2
2760289	chk-2
3819680	chk-2
5138623	chk-2
824753	chk-2
1402887	chk-2
3062053	chk-2
42568	chk-2
1762004	chk-2
369455	chk-2
2660503	chk-2
482673	chk-2
669247	chk-2
1482351	chk-2
2036750	chk-2
1314842	chk-2
1458807	chk-2
432176	chk-2
326135	chk-2
3029181	chk-2
749312	chk-2
1001347	chk-2
1820700	chk-2
1762737	chk-2
1226520	chk-2
585646	chk-2
237681	chk-2
761838	chk-2
1099971	chk-2
255330	chk-2
15432	chk-2
1453496	chk-2
136220	chk-2
825399	chk-2
41714	chk-2
2021334	chk-2
1110970	chk-2
1631286	chk-2
2895739	chk-2
2075366	chk-2
983684	chk-2
741830	chk-2
2190421	chk-2
1437612	chk-2
936288	chk-2
488187	chk-2
507941	atmKA
88021	atmKA
3689609	atmKA
1747042	atmKA
1267871	atmKA
1777159	atmKA
1317900	atmKA
1657304	atmKA
1644491	atmKA
1978618	atmKA
2263505	atmKA
2174947	atmKA
2212110	atmKA
2383826	atmKA
2958385	atmKA
2827375	atmKA
418647	atmKA
12423	atmKA
1361031	atmKA
1487232	atmKA
1105010	atmKA
873572	atmKA
345036	atmKA
1687155	atmKA
4135504	atmKA
2922430	atmKA
2395853	atmKA
3938676	atmKA
2717108	atmKA
3404870	atmKA
2382634	atmKA
3238152	atmKA
3172998	atmKA
1620275	atmKA
3882768	atmKA
789892	atmKA
986593	atmKA
1967495	atmKA
3413746	atmKA
1404407	atmKA
3871290	atmKA
3015537	atmKA
2795127	atmKA
5221358	atmKA
5669480	atmKA
1441353	atmKA
3681555	atmKA
3133398	atmKA
267623	atmKA
6163268	atmKA
3702001	atmKA
2805773	atmKA
605141	atmKA
1189172	atmKA
657799	atmKA
2201441	atmKA
858993	atmKA
532919	atmKA
640763	atmKA
4588202	atmKA
11577234	atmKA
5139461	atmKA
3280601	atmKA
2027008	atmKA
1658921	atmKA
2905640	atmKA
3169017	atmKA
2000822	atmKA
3060526	atmKA
2938516	atmKA
2915166	atmKA
3027738	atmKA
1764192	atmKA
2833711	atmKA
2726877	atmKA
5443075	atmKA
1800994	atmKA
960989	atmKA
6303975	atmKA
2350969	atmKA
2123747	atmKA
1269878	atmKA
4349897	atmKA
2411549	atmKA
1228874	atmKA
526490	atmKA
1898785	atmKA
3888537	atmKA
5212307	atmKA
1726764	atmKA
878642	atmKA
595212	atmKA
8402178	atmSD
12589821	atmSD
8853626	atmSD
10573319	atmSD
4963018	atmSD
19662961	atmSD
7094697	atmSD
17728130	atmSD
5431911	atmSD
5222164	atmSD
4699487	atmSD
3503911	atmSD
28333484	atmSD
10972365	atmSD
10962626	atmSD
3327466	atmSD
13991452	atmSD
4548401	atmSD
17949492	atmSD
8427742	atmSD
4952652	atmSD
12053488	atmSD
10943978	atmSD
11554057	atmSD
2542668	atmSD
14209384	atmSD
3342466	atmSD
2912203	atmSD
8160161	atmSD
20374247	atmSD
7797827	atmSD
7792628	atmSD
18622425	atmSD
10963520	atmSD
8549195	atmSD
4542661	atmSD
9713467	atmSD
7082232	atmSD
6675548	atmSD
11390795	atmSD
20403318	atmSD
6182794	atmSD
13675110	atmSD
8751080	atmSD
8382581	atmSD
9910225	atmSD
25646989	atmSD
8830280	atmSD
11399734	atmSD
23449855	atmSD
15018310	atmSD
7947274	atmSD
707300	atmSD
1278430	atmSD
12494470	atmSD
4596582	atmSD
8861375	atmSD
5420770	atmSD
10845558	atmSD
5942234	atmSD
14946622	atmSD
16890787	atmSD
1574965	atmSD
11195428	atmSD
15247234	atmSD
3732625	atmSD
23082432	atmSD
8964383	atmSD
12077170	atmSD
9594324	atmSD
15915197	atmSD
17895425	atmSD
5837434	atmSD
7958557	atmSD
6873124	atmSD
22748395	atmSD
3164846	atmSD
12874178	atmSD
5720484	atmSD
15718885	atmSD
18250002	atmSD
9161834	atmSD
3419309	atmSD
2734774	atmSD
6286477	atmSD
2562037	atmSD
8164915	atmSD
3473427	atmSD
4150541	atmSD
5574052	atmSD
5257808	atmSD
6385968	atmSD
14542638	atmSD
8444070	atmSD
9342961	chk-2atmSD
4001013	chk-2atmSD
2626430	chk-2atmSD
3541065	chk-2atmSD
3162079	chk-2atmSD
3894116	chk-2atmSD
4117404	chk-2atmSD
3566808	chk-2atmSD
3629955	chk-2atmSD
2200126	chk-2atmSD
3838569	chk-2atmSD
3579328	chk-2atmSD
4335305	chk-2atmSD
7667412	chk-2atmSD
6302983	chk-2atmSD
3740205	chk-2atmSD
4684843	chk-2atmSD
7023048	chk-2atmSD
8130448	chk-2atmSD
3059041	chk-2atmSD
7052351	chk-2atmSD
5090858	chk-2atmSD
8697401	chk-2atmSD
6752785	chk-2atmSD
6236368	chk-2atmSD
4375460	chk-2atmSD
2261312	chk-2atmSD
9052482	chk-2atmSD
13633166	chk-2atmSD
6112789	chk-2atmSD
2032951	chk-2atmSD
2187073	chk-2atmSD
2417242	chk-2atmSD
4050884	chk-2atmSD
2492429	chk-2atmSD
6937784	chk-2atmSD
4765591	chk-2atmSD
4355072	chk-2atmSD
3743466	chk-2atmSD
3976425	chk-2atmSD
4383981	chk-2atmSD
3061757	chk-2atmSD
6085920	chk-2atmSD
3398628	chk-2atmSD
4040201	chk-2atmSD
3128548	chk-2atmSD
6180557	chk-2atmSD
5354079	chk-2atmSD
7217200	chk-2atmSD
5629970	chk-2atmSD
3562915	chk-2atmSD
2119654	chk-2atmSD
7758051	chk-2atmSD
1891243	chk-2atmSD
6541098	chk-2atmSD
3084074	chk-2atmSD
2462133	chk-2atmSD
1930823	chk-2atmSD
2683573	chk-2atmSD
4358491	chk-2atmSD
2221012	chk-2atmSD
3403324	chk-2atmSD
2226840	chk-2atmSD
1691167	chk-2atmSD
6495568	chk-2atmSD
2496099	chk-2atmSD
3185701	chk-2atmSD
1728629	chk-2atmSD
907427	chk-2atmSD
5520405	chk-2atmSD
8129812	chk-2atmSD
6678887	chk-2atmSD
1626248	chk-2atmSD
7749854	chk-2atmSD
2868150	chk-2atmSD
2523171	chk-2atmSD
1137357	chk-2atmSD
2011481	chk-2atmSD
6496542	chk-2atmSD
3048883	chk-2atmSD
5993296	chk-2atmSD
7034577	chk-2atmSD
6489138	chk-2atmSD
4880993	chk-2atmSD
4626156	chk-2atmSD
2055818	chk-2atmSD
2459295	chk-2atmSD
6737048	chk-2atmSD
5928994	chk-2atmSD
4898681	chk-2atmSD

## Sheet: 4D
RawIntDen	Group
11486067	con
5356740	con
5360430	con
8330668	con
1079689	con
8129610	con
3456279	con
4791704	con
11154560	con
6464694	con
13446969	con
11524250	con
5906566	con
3524292	con
4709366	con
10872949	con
11052202	con
9748892	con
4928073	con
8204284	con
11427966	con
9953263	con
8434188	con
11122473	con
8523622	con
4834629	con
4131306	con
6052136	con
10694496	con
6562678	con
1680594	con
7515918	con
1260008	con
10067057	con
5529366	con
11078177	con
12536341	con
5758870	con
10663915	con
10423768	con
8718559	con
3546288	con
10861411	con
6005479	con
3355527	con
12737003	con
5539500	con
6975572	con
16352318	con
6585766	con
6038312	con
6254552	con
10643728	con
15447494	con
8723183	con
8134447	con
4048516	con
4659024	con
9058465	con
8284854	con
14493352	con
9867496	con
6932022	con
15301647	con
11627873	con
9311416	con
4394998	con
6956390	con
13742070	con
8694276	con
9414488	con
13396985	con
7971135	con
2345194	con
8723048	con
3130213	con
16645574	con
12195163	con
7403438	con
6075781	con
16209702	con
4753361	con
4860332	con
12707057	con
13466244	con
8381447	con
3041924	con
9662026	con
3230444	con
7655167	con
6412851	con
6345593	con
8026155	con
5799363	con
16427178	con
10854849	con
6240258	con
8511646	con
6878800	con
6881413	con
4136941	atm-1
15942862	atm-1
8163715	atm-1
7520677	atm-1
7787385	atm-1
12046394	atm-1
3146366	atm-1
7982772	atm-1
17805677	atm-1
6155837	atm-1
11221689	atm-1
8689403	atm-1
10275444	atm-1
8609711	atm-1
13903390	atm-1
5152399	atm-1
9868717	atm-1
1371697	atm-1
2919311	atm-1
4234849	atm-1
3073308	atm-1
5548296	atm-1
23534623	atm-1
7945591	atm-1
8305734	atm-1
7989054	atm-1
6122138	atm-1
9123216	atm-1
19224980	atm-1
5571744	atm-1
16117183	atm-1
1190594	atm-1
7643361	atm-1
8464540	atm-1
2255904	atm-1
12753950	atm-1
4286625	atm-1
3197348	atm-1
10867223	atm-1
20128856	atm-1
14871525	atm-1
13355486	atm-1
10714715	atm-1
4185123	atm-1
4918567	atm-1
13168698	atm-1
3903423	atm-1
16349451	atm-1
7128647	atm-1
7658186	atm-1
4760355	atm-1
7476793	atm-1
5417846	atm-1
11959836	atm-1
7781723	atm-1
19881631	atm-1
9452087	atm-1
10059716	atm-1
9046652	atm-1
2161150	atm-1
18513482	atm-1
12837687	atm-1
1211805	atm-1
2384091	atm-1
15465884	atm-1
4800357	atm-1
11177528	atm-1
7494624	atm-1
7764668	atm-1
5561585	atm-1
5914465	atm-1
6564113	atm-1
6037336	atm-1
5557802	atm-1
7087337	atm-1
8575921	atm-1
11990103	atm-1
7974493	atm-1
8332856	atm-1
3642140	atm-1
12792229	atm-1
19226785	atm-1
10060237	atm-1
6250373	atm-1
2743428	atm-1
9399814	atm-1
6713109	atm-1
7029104	atm-1
4473578	atm-1
8272959	atm-1
18593122	atm-1
3812910	atm-1
6838343	atm-1
8496439	atm-1
3068248	atm-1
6883060	atm-1
6632155	atm-1
12433821	atm-1
1900682	atm-1
2778671	chk-2
1871929	chk-2
1927545	chk-2
1734915	chk-2
1932294	chk-2
1453579	chk-2
1416196	chk-2
1897023	chk-2
1847465	chk-2
1613820	chk-2
1456529	chk-2
805572	chk-2
1666691	chk-2
1207980	chk-2
1819701	chk-2
1111202	chk-2
1106870	chk-2
791455	chk-2
1582105	chk-2
1450728	chk-2
1277246	chk-2
1495283	chk-2
1106534	chk-2
649421	chk-2
834327	chk-2
1160515	chk-2
276769	chk-2
712720	chk-2
1084419	chk-2
1123712	chk-2
614717	chk-2
1085168	chk-2
709435	chk-2
950634	chk-2
839243	chk-2
1020789	chk-2
709243	chk-2
727382	chk-2
926922	chk-2
738474	chk-2
646260	chk-2
602217	chk-2
1595258	chk-2
862750	chk-2
1026821	chk-2
1876237	chk-2
1637321	chk-2
1883961	chk-2
1388721	chk-2
1915957	chk-2
587621	chk-2
1507423	chk-2
1687078	chk-2
1856878	chk-2
838707	chk-2
1821583	chk-2
1457057	chk-2
825513	chk-2
1508044	chk-2
1777679	chk-2
1044512	chk-2
1791800	chk-2
1236582	chk-2
1979741	chk-2
1975956	chk-2
511625	chk-2
925829	chk-2
431180	chk-2
1188424	chk-2
647895	chk-2
1691636	chk-2
1210015	chk-2
1753804	chk-2
1840032	chk-2
1389432	chk-2
1545052	chk-2
1363288	chk-2
1245422	chk-2
2402343	chk-2
2069431	chk-2
1819642	chk-2
1361107	chk-2
1844715	chk-2
2398044	chk-2
2034272	chk-2
2119410	chk-2
2145600	chk-2
1281986	chk-2
1123536	chk-2
1825930	chk-2
1558425	chk-2
1310833	chk-2
2435340	chk-2
1848086	chk-2
1864919	chk-2
977207	chk-2
1821458	chk-2
5227657	atmKA
2583516	atmKA
5523273	atmKA
9279359	atmKA
6685139	atmKA
15237354	atmKA
8100006	atmKA
7891706	atmKA
4920891	atmKA
10554720	atmKA
11818845	atmKA
6646507	atmKA
7180996	atmKA
10091262	atmKA
5263740	atmKA
2334394	atmKA
9720379	atmKA
7716380	atmKA
1049061	atmKA
11015335	atmKA
6040260	atmKA
6306387	atmKA
14387075	atmKA
7121263	atmKA
4188503	atmKA
2781552	atmKA
22264225	atmKA
11742360	atmKA
13561854	atmKA
13573961	atmKA
4896648	atmKA
11790029	atmKA
23937337	atmKA
5119507	atmKA
3460304	atmKA
16451438	atmKA
5340445	atmKA
7122706	atmKA
7258092	atmKA
8790548	atmKA
15141509	atmKA
11128747	atmKA
9294835	atmKA
5232826	atmKA
4834090	atmKA
9675935	atmKA
6987058	atmKA
4813652	atmKA
9015455	atmKA
11596206	atmKA
5587450	atmKA
8814604	atmKA
11209061	atmKA
8729889	atmKA
6281472	atmKA
10537621	atmKA
11032683	atmKA
6174369	atmKA
12534880	atmKA
7460597	atmKA
4994506	atmKA
5137355	atmKA
2128193	atmKA
2926258	atmKA
4602036	atmKA
5184156	atmKA
6992533	atmKA
4306691	atmKA
1285290	atmKA
5483943	atmKA
3199463	atmKA
7030636	atmKA
9897470	atmKA
4461495	atmKA
2337991	atmKA
9677370	atmKA
24922119	atmKA
11249542	atmKA
16867923	atmKA
3940284	atmKA
17638454	atmKA
6852593	atmKA
5786107	atmKA
19284884	atmKA
5317613	atmKA
4390281	atmKA
16231275	atmKA
4588443	atmKA
16404597	atmKA
22435279	atmKA
8788596	atmKA
11029348	atmKA
9549140	atmKA
6862535	atmKA
3532796	atmKA
7844100	atmKA
5164714	atmKA
6723763	atmKA
6181203	atmKA
25664444	atmKA
14735795	atmKA
5151329	atmKA
2079008	atmKA
4638408	atmKA
3385327	atmKA
17111615	atmKA
3743611	atmSD
15495034	atmSD
10396592	atmSD
6157803	atmSD
6418524	atmSD
6738019	atmSD
9537281	atmSD
3221545	atmSD
3598348	atmSD
8970228	atmSD
5561489	atmSD
8521840	atmSD
7719559	atmSD
10589656	atmSD
11884640	atmSD
4507625	atmSD
11664296	atmSD
4763115	atmSD
10767785	atmSD
5843669	atmSD
3985487	atmSD
6745124	atmSD
9756232	atmSD
9701683	atmSD
7926557	atmSD
17553093	atmSD
12555116	atmSD
10488427	atmSD
23251450	atmSD
8127561	atmSD
4482634	atmSD
11495309	atmSD
2288454	atmSD
15652770	atmSD
13393201	atmSD
12058657	atmSD
9556732	atmSD
10896762	atmSD
15316130	atmSD
4296496	atmSD
7582106	atmSD
9554756	atmSD
8846255	atmSD
9319478	atmSD
16864778	atmSD
14178760	atmSD
7950989	atmSD
18517222	atmSD
10349182	atmSD
7378387	atmSD
8700033	atmSD
8267246	atmSD
12598891	atmSD
9475573	atmSD
4855906	atmSD
11045770	atmSD
3134016	atmSD
7794620	atmSD
7619308	atmSD
5835525	atmSD
9105659	atmSD
2965962	atmSD
6197003	atmSD
12189457	atmSD
11577705	atmSD
10082980	atmSD
6157339	atmSD
7902313	atmSD
10690876	atmSD
14983173	atmSD
10243687	atmSD
6207969	atmSD
5497873	atmSD
6942443	atmSD
18954619	atmSD
7321280	atmSD
6542905	atmSD
3379746	atmSD
8785057	atmSD
3321657	atmSD
6005973	atmSD
10858140	atmSD
4514751	atmSD
4767018	atmSD
7201221	atmSD
5397344	atmSD
13581902	atmSD
2991988	atmSD
3454752	atmSD
6944528	atmSD
6652630	atmSD
606493	chk-2atmSD
971153	chk-2atmSD
1495969	chk-2atmSD
1738391	chk-2atmSD
818420	chk-2atmSD
1067418	chk-2atmSD
1004667	chk-2atmSD
838163	chk-2atmSD
669302	chk-2atmSD
1014151	chk-2atmSD
792940	chk-2atmSD
725903	chk-2atmSD
1148642	chk-2atmSD
740299	chk-2atmSD
785635	chk-2atmSD
980892	chk-2atmSD
458531	chk-2atmSD
858864	chk-2atmSD
922452	chk-2atmSD
949039	chk-2atmSD
913652	chk-2atmSD
1228469	chk-2atmSD
1362273	chk-2atmSD
1446282	chk-2atmSD
997666	chk-2atmSD
1133404	chk-2atmSD
1418613	chk-2atmSD
492829	chk-2atmSD
1379560	chk-2atmSD
904940	chk-2atmSD
608830	chk-2atmSD
1127182	chk-2atmSD
815136	chk-2atmSD
994401	chk-2atmSD
1044256	chk-2atmSD
1428680	chk-2atmSD
1061439	chk-2atmSD
734446	chk-2atmSD
1110171	chk-2atmSD
1176244	chk-2atmSD
893553	chk-2atmSD
908966	chk-2atmSD
859134	chk-2atmSD
1007690	chk-2atmSD
564156	chk-2atmSD
710193	chk-2atmSD
758806	chk-2atmSD
1112826	chk-2atmSD
591532	chk-2atmSD
731519	chk-2atmSD
755932	chk-2atmSD
726453	chk-2atmSD
1225679	chk-2atmSD
834415	chk-2atmSD
1185437	chk-2atmSD
1241356	chk-2atmSD
968268	chk-2atmSD
813225	chk-2atmSD
1205821	chk-2atmSD
1206585	chk-2atmSD
707871	chk-2atmSD
1366047	chk-2atmSD
1634815	chk-2atmSD
1055743	chk-2atmSD
1325326	chk-2atmSD
1464784	chk-2atmSD
1253104	chk-2atmSD
978955	chk-2atmSD
1094886	chk-2atmSD
1417857	chk-2atmSD
1966727	chk-2atmSD
1351306	chk-2atmSD
746908	chk-2atmSD
966801	chk-2atmSD
1263625	chk-2atmSD
1245582	chk-2atmSD
1096642	chk-2atmSD
937814	chk-2atmSD
688872	chk-2atmSD
971600	chk-2atmSD
664592	chk-2atmSD
1373336	chk-2atmSD
1309848	chk-2atmSD
1062899	chk-2atmSD
1279592	chk-2atmSD
885602	chk-2atmSD
289024	chk-2atmSD
573305	chk-2atmSD

## Sheet: 4F
Group	Normalized_inten
N2	7.1838
N2	5.9571
spo11AID	6.7677
chk2aid_ATMS1853D	4.0791
chk2aid	3.1053
spo11AID	4.7721
spo11AID	10.1926
N2	11.7935
chk2aid	1.1451
N2	5.8717
chk2aid	1.2232
chk2aid_ATMS1853D	5.6438
spo11AID	3.7811
spo11AID	3.411
spo11AID	3.5923
ATMS1853D	19.8438
spo11AID	5.5045
N2	16.4584
chk2aid_ATMS1853D	9.5961
ATMS1853D	8.5297
spo11AID	5.6722
chk2aid_ATMS1853D	6.0489
ATMS1853D	15.6977
ATMS1853D	13.9942
chk2aid_ATMS1853D	9.0234
spo11AID	4.8955
chk2aid	2.3363
ATMS1853D	5.2107
spo11AID	8.019
spo11AID	8.1556
chk2aid_ATMS1853D	8.1057
ATMS1853D	10.4483
spo11AID	4.3893
chk2aid	1.0315
chk2aid_ATMS1853D	2.5951
spo11AID	3.0729
spo11AID	5.2421
N2	7.383
chk2aid	2.0355
chk2aid	1.4295
chk2aid_ATMS1853D	5.1693
ATMS1853D	7.7133
chk2aid_ATMS1853D	7.385
ATMS1853D	15.3554
chk2aid_ATMS1853D	1.5612
ATMS1853D	15.3914
chk2aid_ATMS1853D	3.0802
N2	8.7352
chk2aid	1.0815
spo11AID	6.6111
spo11AID	5.0088
ATMS1853D	6.5945
chk2aid	2.4812
ATMS1853D	9.5215
chk2aid	0.6811
N2	10.6972
spo11AID	5.0888
chk2aid	1.2628
ATMS1853D	13.9571
chk2aid_ATMS1853D	7.2343
spo11AID	2.2131
N2	13.7028
N2	17.7651
chk2aid_ATMS1853D	4.3135
spo11AID	6.9379
N2	3.9891
spo11AID	4.432
chk2aid_ATMS1853D	5.6303
ATMS1853D	5.5861
chk2aid_ATMS1853D	0.2724
ATMS1853D	11.3186
N2	11.9627
N2	19.5764
N2	9.4921
N2	9.6837
ATMS1853D	22.1505
N2	19.2712
ATMS1853D	6.4631
chk2aid_ATMS1853D	2.7133
spo11AID	3.0287
chk2aid_ATMS1853D	5.0176
spo11AID	3.8623
ATMS1853D	7.0996
spo11AID	6.5418
chk2aid	1.0958
ATMS1853D	6.6891
chk2aid	0.7662
N2	275.022
N2	13.7756
spo11AID	7.2868
spo11AID	4.052
chk2aid_ATMS1853D	4.0998
chk2aid	0.9034
chk2aid	1.7042
chk2aid_ATMS1853D	4.6782
N2	7.3536
chk2aid_ATMS1853D	8.3478
ATMS1853D	8.9009
N2	10.3799
spo11AID	5.2354
ATMS1853D	10.3121
chk2aid_ATMS1853D	1.9653
ATMS1853D	11.3054
N2	10.3317
N2	14.0937
chk2aid	0.7933
N2	8.6911
chk2aid_ATMS1853D	2.3871
N2	9.1348
chk2aid_ATMS1853D	2.2293
chk2aid	1.1696
chk2aid_ATMS1853D	9.5227
chk2aid	1.1094
spo11AID	3.9778
chk2aid_ATMS1853D	3.288
N2	9.507
chk2aid_ATMS1853D	3.7707
N2	16.9527
chk2aid	1.7678
chk2aid_ATMS1853D	5.6726
N2	11.8402
spo11AID	1.7653
ATMS1853D	11.8152
ATMS1853D	7.2388
N2	6.2718
N2	3.8253
chk2aid	1.3889
N2	12.7132
ATMS1853D	16.7991
chk2aid_ATMS1853D	4.8804
chk2aid_ATMS1853D	3.9974
N2	9.2002
chk2aid_ATMS1853D	7.7689
chk2aid_ATMS1853D	5.401
chk2aid	2.1718
spo11AID	4.7241
ATMS1853D	11.8295
spo11AID	8.4992
chk2aid_ATMS1853D	3.1992
chk2aid_ATMS1853D	0.2023
chk2aid	1.3583
chk2aid	0.8622
N2	28.0779
chk2aid	1.7311
N2	17.118
spo11AID	3.598
N2	9.6307
ATMS1853D	249.485
N2	9.7716
chk2aid_ATMS1853D	3.6784
spo11AID	3.2562
chk2aid	2.7359
ATMS1853D	8.3829
spo11AID	2.6892
ATMS1853D	10.0679
N2	9.424
spo11AID	2.3441
chk2aid	31.3158
spo11AID	4.0829
spo11AID	4.2972
spo11AID	3.117
N2	8.8629
spo11AID	5.7003
spo11AID	3.3928
N2	11.4322
spo11AID	1.4305
ATMS1853D	13.2058
spo11AID	7.2529
chk2aid	1.3822
chk2aid_ATMS1853D	4.2057
spo11AID	5.3711
chk2aid	1.5436
chk2aid_ATMS1853D	3.5822
chk2aid	1.4786
N2	27.7712
chk2aid_ATMS1853D	5.0491
chk2aid_ATMS1853D	118.731
spo11AID	3.4536
ATMS1853D	6.9506
chk2aid_ATMS1853D	15.9252
chk2aid_ATMS1853D	5.4897
chk2aid_ATMS1853D	20.1643
chk2aid_ATMS1853D	8.5115
spo11AID	3.325
ATMS1853D	10.3638
ATMS1853D	17.4451
spo11AID	5.0146
chk2aid_ATMS1853D	2.1176
spo11AID	62.7234
spo11AID	3.3482
chk2aid	2.9338
chk2aid	1.6611
chk2aid_ATMS1853D	3.2843
chk2aid_ATMS1853D	6.9145
spo11AID	10.1579
chk2aid_ATMS1853D	8.0488
chk2aid_ATMS1853D	8.3955
spo11AID	6.4565
spo11AID	8.254
chk2aid_ATMS1853D	1.5467
N2	9.0099
chk2aid_ATMS1853D	3.8798
N2	14.8989
N2	13.5005
chk2aid	0.9893
N2	9.5862
chk2aid_ATMS1853D	10.6385
chk2aid	2.0964
chk2aid	1.4377
ATMS1853D	10.6418
chk2aid_ATMS1853D	0.0061
N2	13.0656
ATMS1853D	8.3334
spo11AID	4.7853
chk2aid_ATMS1853D	8.0041
chk2aid_ATMS1853D	1.0046
spo11AID	4.3514
chk2aid_ATMS1853D	0.2515
ATMS1853D	9.6254
chk2aid	1.6291
chk2aid	0.8739
N2	12.2219
chk2aid	1.0635
N2	10.6437
N2	10.6972
ATMS1853D	13.4267
N2	10.7514
chk2aid	2.9371
N2	9.6027
spo11AID	6.2939
spo11AID	6.0141
ATMS1853D	8.9904
ATMS1853D	16.1852
chk2aid_ATMS1853D	2.1938
N2	11.586
spo11AID	5.1785
ATMS1853D	11.4674
chk2aid_ATMS1853D	7.0193
N2	16.5177
N2	7.6914
chk2aid_ATMS1853D	1.3583
chk2aid_ATMS1853D	0.1423
chk2aid_ATMS1853D	16.9965
spo11AID	9.5642
chk2aid	0.998
chk2aid_ATMS1853D	8.8662
spo11AID	3.9296
chk2aid_ATMS1853D	6.6981
N2	5.6289
ATMS1853D	12.6478
chk2aid_ATMS1853D	10.0676
spo11AID	6.3617
spo11AID	4.9526
spo11AID	7.2933
chk2aid	1.4622
chk2aid	1.0873
spo11AID	8.1337
N2	8.8194
chk2aid_ATMS1853D	6.7257
spo11AID	5.6178
chk2aid	3.0438
chk2aid_ATMS1853D	10.4684
chk2aid	1.2355
spo11AID	8.1004
chk2aid	0.7618
chk2aid_ATMS1853D	0.3569
chk2aid	1.2796
chk2aid	1.48
N2	16.8715
N2	13.4105
N2	7.6369
chk2aid	2.7102
chk2aid_ATMS1853D	14.118
spo11AID	6.4536
spo11AID	2.9121
chk2aid_ATMS1853D	3.1359
N2	15.8469
chk2aid_ATMS1853D	5.7201
chk2aid	3.4775
N2	10.6526
chk2aid_ATMS1853D	5.2245
chk2aid_ATMS1853D	9.4031
ATMS1853D	12.3142
N2	12.3301
spo11AID	7.5345
chk2aid	1.0506
spo11AID	4.396
chk2aid_ATMS1853D	5.4404
ATMS1853D	12.2921
chk2aid	0.7884
ATMS1853D	10.7494
chk2aid_ATMS1853D	3.9452
ATMS1853D	7.1817
spo11AID	6.1358
spo11AID	4.9297
N2	9.8818
ATMS1853D	14.5236
ATMS1853D	13.6143
ATMS1853D	7.0967
spo11AID	3.7346
N2	17.4834
spo11AID	6.4249
ATMS1853D	9.734
spo11AID	3.1855
chk2aid	1.8244
spo11AID	5.0556
chk2aid_ATMS1853D	9.9945
spo11AID	3.2947
chk2aid_ATMS1853D	103.406
N2	17.6909
chk2aid_ATMS1853D	2.1156
ATMS1853D	9.0647
ATMS1853D	8.1356
chk2aid_ATMS1853D	8.8112
ATMS1853D	6.786
chk2aid	1.1253
spo11AID	2.3578
N2	12.3632
chk2aid_ATMS1853D	4.5155
spo11AID	3.3076
N2	5.1136
chk2aid	1.317
chk2aid_ATMS1853D	4.8483
chk2aid_ATMS1853D	2.1021
spo11AID	6.8231
chk2aid_ATMS1853D	16.7362
chk2aid_ATMS1853D	2.1635
chk2aid	0.9261
spo11AID	3.4619
spo11AID	5.4548
chk2aid_ATMS1853D	9.6649
chk2aid_ATMS1853D	3.762
chk2aid_ATMS1853D	5.1428
spo11AID	4.2272
N2	12.4063
spo11AID	8.3097
N2	13.5804
chk2aid_ATMS1853D	6.496
chk2aid	0.9812
N2	11.8009
chk2aid	0.8689
chk2aid_ATMS1853D	1.2744
chk2aid	0.8463
chk2aid_ATMS1853D	22.891
N2	10.5342
chk2aid_ATMS1853D	5.6114
chk2aid_ATMS1853D	3.1113
spo11AID	5.6406
spo11AID	3.8203
chk2aid_ATMS1853D	9.4448
N2	8.6148
N2	27.5023
chk2aid	1.5858
N2	5.801
chk2aid_ATMS1853D	1.3499
chk2aid	1.2003
ATMS1853D	14.4191
ATMS1853D	15.7258
N2	10.6736
chk2aid	2.7284
chk2aid	0.5438
spo11AID	3.0135
spo11AID	3.1907
chk2aid	1.3318
chk2aid_ATMS1853D	6.0685
ATMS1853D	6.9422
N2	4.8524
ATMS1853D	10.8615
chk2aid_ATMS1853D	3.3681
chk2aid	0.9619
spo11AID	3.406
N2	18.7107
chk2aid	2.2012
chk2aid_ATMS1853D	2.2244
chk2aid_ATMS1853D	3.3912
chk2aid_ATMS1853D	9.9874
chk2aid	1.5325
chk2aid	1.0368
chk2aid	2.3642
chk2aid_ATMS1853D	1.608
ATMS1853D	12.0592
spo11AID	6.0061
N2	5.9665
spo11AID	3.0129
chk2aid_ATMS1853D	6.0459
spo11AID	4.6679
spo11AID	3.4711
chk2aid	2.0585
chk2aid	2.1548
spo11AID	6.8449
chk2aid_ATMS1853D	5.5107
chk2aid	1.0026
ATMS1853D	14.605
chk2aid	1.6225
spo11AID	81.5359
ATMS1853D	172.236
N2	13.7652
ATMS1853D	8.4532
N2	10.0337
chk2aid	1.8405
N2	10.8051
chk2aid	1.1125
chk2aid	3.7186
spo11AID	4.2418
N2	10.8253
N2	7.2225
spo11AID	4.1744
chk2aid_ATMS1853D	8.2731
chk2aid_ATMS1853D	1.1594
chk2aid_ATMS1853D	2.7802
chk2aid_ATMS1853D	1.708
spo11AID	2.216
chk2aid	0.9916
chk2aid_ATMS1853D	1.1404
chk2aid_ATMS1853D	1.3919
ATMS1853D	9.0757
chk2aid	1.1708
ATMS1853D	14.9507
N2	7.935
chk2aid_ATMS1853D	6.9724
chk2aid	0.9387
chk2aid_ATMS1853D	1.4896
ATMS1853D	8.5592
N2	10.3707
N2	10.5576
spo11AID	5.4184
ATMS1853D	16.6446
spo11AID	2.2192
spo11AID	8.5842
N2	6.5315
N2	12.7328
chk2aid_ATMS1853D	4.7085
chk2aid_ATMS1853D	5.9603
spo11AID	5.3738
chk2aid_ATMS1853D	27.5395
chk2aid	1.428
N2	13.7056
chk2aid_ATMS1853D	26.9884
chk2aid_ATMS1853D	2.1129
chk2aid	0.8657
spo11AID	3.5095
N2	8.1566
chk2aid_ATMS1853D	2.775
chk2aid	1.7254
spo11AID	4.82
spo11AID	3.2348
ATMS1853D	13.6211
chk2aid	1.1707
N2	10.512
chk2aid	1.2314
N2	16.3133
chk2aid	1.4575
ATMS1853D	6.4734
chk2aid_ATMS1853D	2.4108
chk2aid_ATMS1853D	5.2043
N2	10.6866
chk2aid_ATMS1853D	5.2483
spo11AID	2.0238
chk2aid	2.294
ATMS1853D	7.2507
chk2aid_ATMS1853D	2.8919
N2	12.1461
ATMS1853D	11.3983
spo11AID	3.8955
chk2aid_ATMS1853D	7.033
ATMS1853D	10.7552
N2	7.6232
N2	10.8261
N2	12.4942
spo11AID	7.0083
spo11AID	99.3627
spo11AID	2.2717
spo11AID	6.2755
N2	9.2903
chk2aid_ATMS1853D	13.8263
spo11AID	5.4141
N2	17.4794
ATMS1853D	13.3369
chk2aid_ATMS1853D	4.3958
ATMS1853D	7.03
spo11AID	4.2686
spo11AID	5.2322
spo11AID	4.6485
spo11AID	4.8707
chk2aid_ATMS1853D	2.2337
spo11AID	6.4696
chk2aid_ATMS1853D	6.4544
spo11AID	3.891
spo11AID	7.1908
spo11AID	5.7876
ATMS1853D	5.9704
chk2aid_ATMS1853D	2.0818
spo11AID	6.3175
chk2aid	2.8835
N2	10.7662
N2	15.3927
N2	6.6744
chk2aid_ATMS1853D	1.4589
spo11AID	6.3835
N2	13.9955
ATMS1853D	9.7021
N2	10.0054
chk2aid_ATMS1853D	4.6124
chk2aid	0.9974
chk2aid	1.1448
ATMS1853D	8.0406
chk2aid	1.8717
chk2aid	1.907
spo11AID	6.948
N2	15.2726
spo11AID	7.931
spo11AID	4.7256
chk2aid	1.1964
chk2aid	1.8508
chk2aid	20.316
N2	9.9418
ATMS1853D	7.6226
spo11AID	3.603
N2	18.1082
ATMS1853D	17.5247
N2	12.0101
ATMS1853D	10.3654
chk2aid_ATMS1853D	4.5342
chk2aid_ATMS1853D	10.1416
N2	13.397
spo11AID	6.4984
N2	12.7859
ATMS1853D	11.9562
ATMS1853D	13.442
N2	9.2261
chk2aid_ATMS1853D	9.5742
chk2aid	1.1115
spo11AID	3.3382
chk2aid	1.3602
spo11AID	6.3611
N2	15.7404
chk2aid_ATMS1853D	6.5374
chk2aid_ATMS1853D	1.8283
chk2aid	3.2138
chk2aid_ATMS1853D	6.9985
chk2aid_ATMS1853D	7.8288
spo11AID	6.6008
spo11AID	6.1515
chk2aid	2.0497
chk2aid_ATMS1853D	10.6643
ATMS1853D	13.9202
N2	15.3514
chk2aid_ATMS1853D	5.0965
spo11AID	2.3052
N2	15.9647
chk2aid	1.1701
N2	9.8183
ATMS1853D	5.8085
spo11AID	6.1596
ATMS1853D	9.1353
N2	16.3328
N2	7.2677
chk2aid	1.4904
chk2aid	0.4994
chk2aid_ATMS1853D	8.0374
