# Supplementary material for: ATM signaling modulates cohesin behavior in meiotic prophase and proliferating cells
Source: Nat Struct Mol Biol. 2023 Mar 6;30(4):436–50. doi: 10.1038/s41594-023-00929-5 (PMC10113158; doi:10.1038/s41594-023-00929-5)
Supplement: Source Data Fig. 5 — Statistical source data. [file 41594_2023_929_MOESM12_ESM.xlsx]

## Sheet: 5C
RawIntDen	Group
53987323	con-PM
48313599	con-PM
9013683	con-PM
77676807	con-PM
140395373	con-PM
27000442	con-PM
106327345	con-PM
47985428	con-PM
55647829	con-PM
52421318	con-PM
104489436	con-PM
111384932	con-PM
16339350	con-PM
139305820	con-PM
33572481	con-PM
90416580	con-PM
164914675	con-PM
102394788	con-PM
113091161	con-PM
71626872	con-PM
58692656	con-PM
57859991	con-PM
102979491	con-PM
135712919	con-PM
17581694	con-PM
39335234	con-PM
104433615	con-PM
30814550	con-PM
131580178	con-PM
140836001	con-PM
44689789	con-PM
55305381	con-PM
147070991	con-PM
121443947	con-PM
92478700	con-PM
188031220	con-PM
137675012	con-PM
15009843	con-PM
116501240	con-PM
123771438	con-PM
59945907	con-PM
21958169	con-PM
95162685	con-PM
104450740	con-PM
24041793	con-PM
16586415	con-PM
10825235	con-PM
120389724	con-PM
38066857	con-PM
57401452	con-PM
59181157	con-PM
91856377	con-PM
10051898	con-PM
59380267	con-PM
49004729	con-PM
16489144	con-PM
55218982	con-PM
59633168	con-PM
23972637	con-PM
58616649	con-PM
23185763	con-PM
18518817	con-PM
69145611	con-PM
13433353	con-PM
90087596	con-PM
39640061	con-PM
59851060	con-PM
16113903	con-PM
34579594	con-PM
35657528	con-PM
16878598	con-PM
28920598	con-PM
10347075	con-PM
99999176	con-PM
7762673	con-PM
35645334	con-PM
30504530	con-PM
68247930	con-PM
7623791	con-PM
35604774	con-PM
47535462	con-PM
62167328	con-PM
43640128	con-PM
5511800	con-PM
40302852	con-PM
12813925	con-PM
38557633	con-PM
11552598	con-PM
115442306	con-PM
69412146	con-PM
31349116	con-PM
116152968	con-PM
54478957	con-PM
28475317	con-PM
79871638	con-PM
86320031	con-PM
114109311	con-PM
125908800	con-PM
18689227	con-PM
70351033	con-PM
106311799	con-PM
114780662	con-PM
217960349	con-PM
131543518	con-PM
46329759	con-PM
173941499	con-PM
171632499	con-PM
123092252	con-PM
83224957	con-PM
36994118	con-PM
86491326	con-PM
69600973	con-PM
78622479	con-PM
173797309	con-PM
29706779	con-PM
39582820	con-PM
65594357	con-PM
139411186	con-PM
14668468	con-PM
23752734	con-PM
34359327	con-PM
18672261	con-PM
88087913	con-PM
120607281	con-PM
24697776	con-PM
88706079	con-PM
36674169	con-PM
113929044	con-PM
65931545	con-PM
54647089	con-PM
47383753	con-PM
11881578	con-PM
71658470	con-PM
61958387	con-PM
38981867	con-PM
91259630	con-PM
113559995	con-PM
102488167	con-PM
20826203	con-PM
118707848	con-PM
40793522	con-PM
31550444	con-PM
73590207	con-PM
39139851	con-PM
24347866	con-PM
54400573	con-PM
39085340	con-PM
49299151	con-PM
52849824	con-PM
26346056	con-PM
1896079	con-ME
4056661	con-ME
6090144	con-ME
2763149	con-ME
5629220	con-ME
4185837	con-ME
12707427	con-ME
12220771	con-ME
1549701	con-ME
2792785	con-ME
3052274	con-ME
2553798	con-ME
3174682	con-ME
16627149	con-ME
2837699	con-ME
2471640	con-ME
2682893	con-ME
3597017	con-ME
4925938	con-ME
11434483	con-ME
7426504	con-ME
4281837	con-ME
3060051	con-ME
13352807	con-ME
2088591	con-ME
1150708	con-ME
2650147	con-ME
2474986	con-ME
2009444	con-ME
3012937	con-ME
2838794	con-ME
753867	con-ME
1729187	con-ME
2533121	con-ME
1466975	con-ME
1532461	con-ME
2305099	con-ME
4692534	con-ME
1753869	con-ME
717817	con-ME
1488225	con-ME
2462569	con-ME
2224004	con-ME
609168	con-ME
2351778	con-ME
712698	con-ME
1712310	con-ME
1691401	con-ME
739882	con-ME
2287374	con-ME
484768	con-ME
357315	con-ME
2691076	con-ME
18514185	con-ME
16169339	con-ME
2797013	con-ME
8056207	con-ME
6225408	con-ME
8852714	con-ME
13692467	con-ME
14094158	con-ME
2872660	con-ME
9685927	con-ME
3337384	con-ME
6231911	con-ME
5148202	con-ME
5689471	con-ME
10216267	con-ME
7262198	con-ME
15760447	con-ME
8425353	con-ME
50106476	con-ME
56682978	con-ME
4532665	con-ME
13661928	con-ME
7013413	con-ME
9996645	con-ME
3557184	con-ME
9724357	con-ME
28566037	con-ME
3653705	con-ME
1034260	con-ME
2281898	con-ME
3557593	con-ME
885870	con-ME
3837586	con-ME
921367	con-ME
1197631	con-ME
4683915	con-ME
1777720	con-ME
957634	con-ME
872052	con-ME
2944077	con-ME
4381001	con-ME
779439	con-ME
1817922	con-ME
2653613	con-ME
4126282	con-ME
2074405	con-ME
4853789	con-ME
3236258	con-ME
1496541	con-ME
2552247	con-ME
1089259	con-ME
802919	con-ME
3622468	con-ME
958777	con-ME
4780724	con-ME
2089042	con-ME
1872034	con-ME
4170840	con-ME
3834173	con-ME
2446042	con-ME
1530343	con-ME
2814892	con-ME
2673895	con-ME
93171920	atm-1-PM
60664121	atm-1-PM
68448228	atm-1-PM
80378955	atm-1-PM
27221832	atm-1-PM
100927423	atm-1-PM
44078211	atm-1-PM
182712254	atm-1-PM
37310099	atm-1-PM
20434151	atm-1-PM
61178279	atm-1-PM
37997017	atm-1-PM
62013717	atm-1-PM
19382128	atm-1-PM
16057982	atm-1-PM
179322584	atm-1-PM
124569076	atm-1-PM
106373922	atm-1-PM
78947528	atm-1-PM
75501450	atm-1-PM
59827432	atm-1-PM
16164993	atm-1-PM
57637131	atm-1-PM
99463591	atm-1-PM
44653733	atm-1-PM
115417703	atm-1-PM
44451949	atm-1-PM
93474055	atm-1-PM
15406565	atm-1-PM
106298967	atm-1-PM
98655544	atm-1-PM
12554556	atm-1-PM
59225654	atm-1-PM
10233428	atm-1-PM
39962826	atm-1-PM
88396818	atm-1-PM
65089729	atm-1-PM
11757744	atm-1-PM
117229616	atm-1-PM
72973437	atm-1-PM
56954556	atm-1-PM
100004004	atm-1-PM
62779743	atm-1-PM
34212100	atm-1-PM
79291465	atm-1-PM
103286574	atm-1-PM
114465169	atm-1-PM
43354686	atm-1-PM
39780437	atm-1-PM
66328342	atm-1-PM
34627609	atm-1-PM
21008515	atm-1-PM
53842892	atm-1-PM
87936648	atm-1-PM
66313866	atm-1-PM
38352401	atm-1-PM
45595777	atm-1-PM
54577972	atm-1-PM
51357691	atm-1-PM
59759770	atm-1-PM
56159483	atm-1-PM
49303771	atm-1-PM
50624485	atm-1-PM
87279259	atm-1-PM
77335308	atm-1-PM
34054662	atm-1-PM
45113892	atm-1-PM
135093542	atm-1-PM
39913084	atm-1-PM
28886737	atm-1-PM
101656811	atm-1-PM
116907393	atm-1-PM
59983007	atm-1-PM
155183243	atm-1-PM
52338538	atm-1-PM
90377380	atm-1-PM
65447843	atm-1-PM
58991262	atm-1-PM
94051759	atm-1-PM
62018468	atm-1-PM
40769452	atm-1-PM
35815787	atm-1-PM
34810278	atm-1-PM
41912025	atm-1-PM
37861383	atm-1-PM
45511396	atm-1-PM
41923086	atm-1-PM
70372860	atm-1-PM
60062660	atm-1-PM
88128116	atm-1-PM
49711795	atm-1-PM
67150626	atm-1-PM
71037935	atm-1-PM
38030407	atm-1-PM
13139015	atm-1-PM
23936485	atm-1-PM
68628927	atm-1-PM
20608498	atm-1-PM
43289149	atm-1-PM
37850942	atm-1-PM
59045321	atm-1-PM
56926168	atm-1-PM
67204954	atm-1-PM
19273599	atm-1-PM
73323654	atm-1-PM
53043799	atm-1-PM
74373690	atm-1-PM
70771188	atm-1-PM
26032351	atm-1-PM
58974629	atm-1-PM
103967280	atm-1-PM
49580364	atm-1-PM
81631683	atm-1-PM
19504983	atm-1-PM
60046163	atm-1-PM
68650593	atm-1-PM
89161270	atm-1-PM
94482792	atm-1-PM
79296919	atm-1-PM
70440977	atm-1-PM
34354824	atm-1-PM
61963685	atm-1-PM
54634927	atm-1-ME
65188540	atm-1-ME
81874624	atm-1-ME
44906433	atm-1-ME
36973564	atm-1-ME
59186230	atm-1-ME
40505818	atm-1-ME
21019772	atm-1-ME
43145792	atm-1-ME
40746165	atm-1-ME
35741266	atm-1-ME
54089323	atm-1-ME
26627264	atm-1-ME
58466963	atm-1-ME
9169011	atm-1-ME
11193306	atm-1-ME
80870826	atm-1-ME
80103303	atm-1-ME
88680663	atm-1-ME
111561852	atm-1-ME
32525584	atm-1-ME
132636597	atm-1-ME
111539183	atm-1-ME
86178774	atm-1-ME
36226619	atm-1-ME
87902845	atm-1-ME
43524161	atm-1-ME
17603140	atm-1-ME
71487285	atm-1-ME
116261625	atm-1-ME
82295560	atm-1-ME
165127732	atm-1-ME
154251857	atm-1-ME
148789064	atm-1-ME
54952439	atm-1-ME
20437773	atm-1-ME
34160554	atm-1-ME
79788495	atm-1-ME
43329083	atm-1-ME
88875460	atm-1-ME
92604896	atm-1-ME
39603012	atm-1-ME
14746405	atm-1-ME
26182738	atm-1-ME
46938713	atm-1-ME
56737770	atm-1-ME
45195703	atm-1-ME
23755822	atm-1-ME
49112962	atm-1-ME
39887138	atm-1-ME
16104644	atm-1-ME
78542782	atm-1-ME
48520621	atm-1-ME
73388999	atm-1-ME
58872161	atm-1-ME
49603859	atm-1-ME
76025106	atm-1-ME
58897834	atm-1-ME
34784813	atm-1-ME
20751319	atm-1-ME
55825902	atm-1-ME
57076797	atm-1-ME
42549377	atm-1-ME
66710695	atm-1-ME
54680431	atm-1-ME
57231194	atm-1-ME
41868713	atm-1-ME
49823983	atm-1-ME
13367494	atm-1-ME
69221477	atm-1-ME
36888428	atm-1-ME
50410970	atm-1-ME
66918708	atm-1-ME
46624264	atm-1-ME
65457110	atm-1-ME
76192381	atm-1-ME
82209021	atm-1-ME
80999331	atm-1-ME
28661840	atm-1-ME
52557614	atm-1-ME
75302674	atm-1-ME
35299716	atm-1-ME
6863721	atm-1-ME
52903584	atm-1-ME
62683645	atm-1-ME
33604245	atm-1-ME
33749227	atm-1-ME
55700814	atm-1-ME
71541644	atm-1-ME
35624798	atm-1-ME
40318137	atm-1-ME
63826583	atm-1-ME
53735699	atm-1-ME
60249900	atm-1-ME
34775149	atm-1-ME
50605107	atm-1-ME
25988595	atm-1-ME
75968298	atm-1-ME
128202158	atm-1-ME
91506602	atm-1-ME
39774588	atm-1-ME
4705460	atm-1-ME
66740581	atm-1-ME
102563660	atm-1-ME
106728502	atm-1-ME
78794261	atm-1-ME
132934431	atm-1-ME
168230790	atm-1-ME
19082450	atm-1-ME
12320235	atm-1-ME
63194836	atm-1-ME
44908965	atm-1-ME
19945213	atm-1-ME
48402492	atm-1-ME
59522224	atm-1-ME
67202486	atm-1-ME
60942978	atm-1-ME
66595401	atm-1-ME
92278335	atm-1-ME
77165153	atm-1-ME
75655000	atm-1-ME
31850212	atm-1-ME
31169034	atm-1-ME
60922389	atm-1-ME
63846835	atm-1-ME
18497268	atm-1-ME
56445689	atm-1-ME
16085577	atm-1-ME
56812252	atm-1-ME
29511658	atm-1-ME
34118349	atm-1-ME
64453982	atm-1-ME
36567291	atm-1-ME
31362537	atm-1-ME
27042205	atm-1-ME
19826887	atm-1-ME
17982201	atm-1-ME
20809794	atm-1-ME
44724076	chk-2-PM
124515627	chk-2-PM
33436579	chk-2-PM
24632541	chk-2-PM
37245896	chk-2-PM
61325752	chk-2-PM
38178440	chk-2-PM
63971491	chk-2-PM
57330110	chk-2-PM
71574281	chk-2-PM
28229339	chk-2-PM
112397220	chk-2-PM
36347755	chk-2-PM
43403109	chk-2-PM
125942429	chk-2-PM
80719373	chk-2-PM
44519372	chk-2-PM
69615738	chk-2-PM
115919374	chk-2-PM
17232023	chk-2-PM
61010721	chk-2-PM
69782018	chk-2-PM
16183520	chk-2-PM
102345626	chk-2-PM
35883897	chk-2-PM
80772555	chk-2-PM
50048362	chk-2-PM
46021412	chk-2-PM
108316411	chk-2-PM
53204143	chk-2-PM
71095357	chk-2-PM
6208873	chk-2-PM
27189543	chk-2-PM
86132290	chk-2-PM
9724609	chk-2-PM
50154511	chk-2-PM
68389902	chk-2-PM
77789706	chk-2-PM
24613753	chk-2-PM
54322487	chk-2-PM
90593348	chk-2-PM
45942764	chk-2-PM
44199818	chk-2-PM
63021851	chk-2-PM
16473894	chk-2-PM
67015120	chk-2-PM
39946894	chk-2-PM
48343580	chk-2-PM
42225647	chk-2-PM
68729718	chk-2-PM
88800983	chk-2-PM
79327403	chk-2-PM
60185689	chk-2-PM
132876316	chk-2-PM
112531808	chk-2-PM
41198225	chk-2-PM
107912259	chk-2-PM
53925174	chk-2-PM
31445697	chk-2-PM
122352623	chk-2-PM
156369384	chk-2-PM
39690566	chk-2-PM
157073871	chk-2-PM
186488594	chk-2-PM
144895819	chk-2-PM
114946957	chk-2-PM
141905815	chk-2-PM
98530075	chk-2-PM
136327976	chk-2-PM
42056839	chk-2-PM
124944254	chk-2-PM
79922990	chk-2-PM
77101634	chk-2-PM
77440663	chk-2-PM
22893983	chk-2-PM
54974889	chk-2-PM
103960533	chk-2-PM
97554332	chk-2-PM
33319562	chk-2-PM
113320874	chk-2-PM
105331503	chk-2-PM
24118662	chk-2-PM
83232596	chk-2-PM
85572815	chk-2-PM
48713869	chk-2-PM
101177671	chk-2-PM
76364768	chk-2-PM
22629392	chk-2-PM
63271699	chk-2-PM
62401416	chk-2-PM
158994863	chk-2-PM
60849611	chk-2-PM
25082598	chk-2-PM
94055966	chk-2-PM
53351709	chk-2-PM
157542353	chk-2-PM
140605579	chk-2-PM
93515283	chk-2-PM
48510176	chk-2-PM
62288960	chk-2-PM
16392951	chk-2-PM
110585824	chk-2-PM
52710359	chk-2-PM
100374502	chk-2-PM
66866932	chk-2-PM
74422077	chk-2-PM
84056927	chk-2-PM
65134212	chk-2-PM
37197131	chk-2-PM
53613686	chk-2-PM
17212415	chk-2-PM
54359492	chk-2-PM
56867429	chk-2-PM
26501476	chk-2-PM
48240669	chk-2-PM
49148437	chk-2-PM
24764556	chk-2-PM
13119974	chk-2-PM
63316691	chk-2-PM
50300758	chk-2-PM
88148015	chk-2-PM
23900718	chk-2-PM
17955645	chk-2-PM
56118205	chk-2-PM
36308427	chk-2-PM
55411241	chk-2-PM
48676764	chk-2-PM
19393587	chk-2-PM
35415684	chk-2-PM
68018097	chk-2-PM
28513999	chk-2-ME
25947224	chk-2-ME
128254487	chk-2-ME
22598510	chk-2-ME
38248781	chk-2-ME
70771465	chk-2-ME
107713545	chk-2-ME
101151622	chk-2-ME
63693915	chk-2-ME
71938704	chk-2-ME
79710661	chk-2-ME
49022228	chk-2-ME
26482690	chk-2-ME
151039682	chk-2-ME
77905893	chk-2-ME
35701262	chk-2-ME
35619950	chk-2-ME
52890043	chk-2-ME
11547050	chk-2-ME
75132321	chk-2-ME
34558539	chk-2-ME
43991990	chk-2-ME
80791563	chk-2-ME
65538572	chk-2-ME
31366164	chk-2-ME
42765082	chk-2-ME
16821408	chk-2-ME
68357573	chk-2-ME
75593031	chk-2-ME
70721887	chk-2-ME
27953120	chk-2-ME
57530773	chk-2-ME
87291428	chk-2-ME
42137320	chk-2-ME
49848369	chk-2-ME
51827187	chk-2-ME
54687651	chk-2-ME
28056823	chk-2-ME
20811956	chk-2-ME
33590974	chk-2-ME
75665330	chk-2-ME
31963386	chk-2-ME
57478937	chk-2-ME
43595202	chk-2-ME
12707626	chk-2-ME
19535857	chk-2-ME
29362643	chk-2-ME
16638707	chk-2-ME
89370654	chk-2-ME
35054073	chk-2-ME
16387714	chk-2-ME
71414389	chk-2-ME
32856918	chk-2-ME
32103273	chk-2-ME
81800536	chk-2-ME
51461103	chk-2-ME
48077602	chk-2-ME
65197599	chk-2-ME
77663735	chk-2-ME
45130395	chk-2-ME
46834402	chk-2-ME
33523658	chk-2-ME
68330089	chk-2-ME
88659166	chk-2-ME
44097028	chk-2-ME
55929878	chk-2-ME
32675134	chk-2-ME
53931032	chk-2-ME
29502818	chk-2-ME
28351849	chk-2-ME
51269919	chk-2-ME
54860435	chk-2-ME
66725448	chk-2-ME
12946436	chk-2-ME
6171924	chk-2-ME
36437735	chk-2-ME
5185081	chk-2-ME
12790165	chk-2-ME
12240212	chk-2-ME
35453833	chk-2-ME
8858761	chk-2-ME
32439799	chk-2-ME
19814675	chk-2-ME
17575039	chk-2-ME
9032501	chk-2-ME
23861453	chk-2-ME
36904628	chk-2-ME
20770370	chk-2-ME
35794316	chk-2-ME
45338642	chk-2-ME
17268444	chk-2-ME
23773162	chk-2-ME
7439115	chk-2-ME
14724734	chk-2-ME
43688675	chk-2-ME
34548992	chk-2-ME
12118725	chk-2-ME
43426909	chk-2-ME
12108888	chk-2-ME
29685724	chk-2-ME
7999570	chk-2-ME
42573390	chk-2-ME
43899065	chk-2-ME
32528581	chk-2-ME
18477087	chk-2-ME
6733834	chk-2-ME
15721555	chk-2-ME
19211777	chk-2-ME
64343409	atmKA-PM
96311207	atmKA-PM
52744352	atmKA-PM
12041138	atmKA-PM
73006931	atmKA-PM
50889245	atmKA-PM
58453596	atmKA-PM
57082450	atmKA-PM
17495075	atmKA-PM
8702172	atmKA-PM
32488305	atmKA-PM
68390334	atmKA-PM
52758737	atmKA-PM
64248619	atmKA-PM
18178870	atmKA-PM
31499913	atmKA-PM
65137044	atmKA-PM
7088788	atmKA-PM
64584088	atmKA-PM
24867203	atmKA-PM
49959689	atmKA-PM
23941061	atmKA-PM
30472001	atmKA-PM
50298588	atmKA-PM
23383189	atmKA-PM
40914070	atmKA-PM
66901053	atmKA-PM
41191734	atmKA-PM
52310993	atmKA-PM
51343424	atmKA-PM
19687408	atmKA-PM
62707318	atmKA-PM
103621003	atmKA-PM
23994710	atmKA-PM
34559365	atmKA-PM
94453617	atmKA-PM
110489229	atmKA-PM
79301687	atmKA-PM
128375580	atmKA-PM
61414302	atmKA-PM
162024649	atmKA-PM
90676883	atmKA-PM
56298010	atmKA-PM
40298256	atmKA-PM
116700580	atmKA-PM
11288713	atmKA-PM
93933333	atmKA-PM
10527063	atmKA-PM
54805770	atmKA-PM
21975419	atmKA-PM
115325755	atmKA-PM
60165365	atmKA-PM
76680530	atmKA-PM
64211753	atmKA-PM
55804776	atmKA-PM
20462645	atmKA-PM
82935997	atmKA-PM
50673932	atmKA-PM
71719191	atmKA-PM
100313281	atmKA-PM
64096031	atmKA-PM
176806510	atmKA-PM
111700238	atmKA-PM
16732474	atmKA-PM
35799006	atmKA-PM
93570747	atmKA-PM
128600948	atmKA-PM
152141895	atmKA-PM
50389087	atmKA-PM
207800141	atmKA-PM
11967029	atmKA-PM
137411568	atmKA-PM
118974651	atmKA-PM
8202130	atmKA-PM
36106462	atmKA-PM
9933808	atmKA-PM
53220468	atmKA-PM
88792802	atmKA-PM
21512607	atmKA-PM
69418820	atmKA-PM
12601763	atmKA-PM
13632135	atmKA-PM
71773037	atmKA-PM
38855540	atmKA-PM
30081383	atmKA-PM
13097725	atmKA-PM
38987862	atmKA-PM
162647230	atmKA-PM
153563180	atmKA-PM
59963141	atmKA-PM
137877297	atmKA-PM
42241749	atmKA-PM
134879653	atmKA-PM
61864651	atmKA-PM
27609385	atmKA-PM
138765736	atmKA-PM
26713766	atmKA-PM
101378175	atmKA-PM
102273755	atmKA-PM
82832726	atmKA-PM
91705168	atmKA-PM
67192166	atmKA-PM
35009529	atmKA-PM
65920858	atmKA-PM
94204461	atmKA-PM
45624775	atmKA-PM
37989789	atmKA-PM
37633786	atmKA-PM
51859454	atmKA-PM
74712810	atmKA-PM
73830003	atmKA-PM
43388275	atmKA-PM
101340815	atmKA-PM
39174161	atmKA-PM
82737037	atmKA-PM
42878611	atmKA-PM
42342054	atmKA-PM
54539605	atmKA-PM
92596422	atmKA-PM
45573903	atmKA-PM
72710816	atmKA-PM
37270158	atmKA-PM
22967523	atmKA-PM
81741968	atmKA-PM
26776544	atmKA-PM
55186475	atmKA-PM
56186304	atmKA-PM
12647462	atmKA-PM
86139446	atmKA-PM
23320488	atmKA-PM
68315140	atmKA-PM
49624030	atmKA-PM
44160290	atmKA-PM
58353266	atmKA-PM
91395896	atmKA-PM
91138355	atmKA-PM
85110634	atmKA-PM
83047216	atmKA-PM
66489581	atmKA-PM
21654189	atmKA-PM
86358840	atmKA-PM
30319680	atmKA-PM
89224273	atmKA-PM
76741630	atmKA-PM
95557006	atmKA-PM
15132026	atmKA-PM
90518301	atmKA-PM
32129635	atmKA-PM
81132708	atmKA-PM
40916684	atmKA-PM
85959359	atmKA-PM
150231919	atmKA-PM
63349281	atmKA-PM
122242915	atmKA-PM
7856219	atmKA-ME
54000579	atmKA-ME
4751009	atmKA-ME
6904586	atmKA-ME
132569569	atmKA-ME
136506659	atmKA-ME
103955075	atmKA-ME
31974215	atmKA-ME
76008647	atmKA-ME
6192779	atmKA-ME
7598036	atmKA-ME
70645614	atmKA-ME
30197344	atmKA-ME
102497381	atmKA-ME
7770367	atmKA-ME
50601646	atmKA-ME
62112535	atmKA-ME
49723268	atmKA-ME
111334162	atmKA-ME
85966107	atmKA-ME
136292409	atmKA-ME
115394091	atmKA-ME
7525041	atmKA-ME
88840405	atmKA-ME
24010355	atmKA-ME
8403856	atmKA-ME
114182278	atmKA-ME
142502184	atmKA-ME
30273516	atmKA-ME
8769815	atmKA-ME
42899164	atmKA-ME
156966100	atmKA-ME
18285227	atmKA-ME
96638285	atmKA-ME
130222430	atmKA-ME
4016337	atmKA-ME
9774669	atmKA-ME
173183871	atmKA-ME
13943102	atmKA-ME
142639370	atmKA-ME
15027464	atmKA-ME
42147829	atmKA-ME
8732304	atmKA-ME
66572925	atmKA-ME
111941810	atmKA-ME
66002940	atmKA-ME
7182464	atmKA-ME
10621094	atmKA-ME
12169584	atmKA-ME
43615183	atmKA-ME
14691083	atmKA-ME
35021564	atmKA-ME
8233906	atmKA-ME
8351961	atmKA-ME
33273201	atmKA-ME
23411415	atmKA-ME
10330518	atmKA-ME
3756171	atmKA-ME
14389664	atmKA-ME
21142423	atmKA-ME
22757532	atmKA-ME
14203026	atmKA-ME
5461063	atmKA-ME
4433840	atmKA-ME
7671353	atmKA-ME
3828225	atmKA-ME
14750785	atmKA-ME
5637788	atmKA-ME
3176451	atmKA-ME
6487236	atmKA-ME
7727781	atmKA-ME
8019431	atmKA-ME
32780468	atmKA-ME
118297756	atmKA-ME
71871095	atmKA-ME
20305268	atmKA-ME
76378752	atmKA-ME
54841917	atmKA-ME
13991340	atmKA-ME
35970128	atmKA-ME
77801544	atmKA-ME
57074504	atmKA-ME
60429467	atmKA-ME
47196946	atmKA-ME
16500968	atmKA-ME
14747131	atmKA-ME
29808683	atmKA-ME
10959344	atmKA-ME
24840975	atmKA-ME
45136614	atmKA-ME
29687788	atmKA-ME
67362657	atmKA-ME
22790809	atmKA-ME
33054840	atmKA-ME
52614286	atmKA-ME
16049219	atmKA-ME
48020419	atmKA-ME
85480776	atmKA-ME
12462138	atmKA-ME
82945735	atmKA-ME
74469178	atmKA-ME
40897702	atmKA-ME
29709291	atmKA-ME
76899570	atmKA-ME
39448097	atmKA-ME
167932039	atmKA-ME
40815129	atmKA-ME
66705121	atmKA-ME
163640948	atmKA-ME
66110563	atmKA-ME
93361565	atmKA-ME
118884040	atmKA-ME
35468681	atmKA-ME
40653925	atmKA-ME
37253808	atmKA-ME
5036629	atmKA-ME
27946058	atmKA-ME
22167483	atmKA-ME
17764136	atmKA-ME
27423848	atmKA-ME
14824943	atmKA-ME
7502698	atmKA-ME
37477845	atmKA-ME
36789942	atmKA-ME
6706917	atmKA-ME
6465116	atmKA-ME
3594652	atmKA-ME
22918972	atmKA-ME
40125280	atmKA-ME
6777164	atmKA-ME
7440146	atmKA-ME
2529707	atmKA-ME
3783722	atmKA-ME
3549385	atmKA-ME
40472813	atmKA-ME
3435897	atmKA-ME
54120022	atmKA-ME
2649122	atmKA-ME
7882561	atmKA-ME
3997793	atmKA-ME
3609520	atmKA-ME
27304750	atmKA-ME
19358001	atmKA-ME
21616523	atmKA-ME
6086681	atmKA-ME
38074240	atmKA-ME
31617510	atmKA-ME
47465528	atmKA-ME
4667281	atmKA-ME
26378607	atmKA-ME
6291095	atmSD-PM
61984749	atmSD-PM
45225453	atmSD-PM
7291967	atmSD-PM
7490101	atmSD-PM
51038470	atmSD-PM
69874851	atmSD-PM
14332109	atmSD-PM
18770413	atmSD-PM
33635980	atmSD-PM
11054741	atmSD-PM
4852018	atmSD-PM
27643541	atmSD-PM
15551722	atmSD-PM
101018410	atmSD-PM
81563874	atmSD-PM
89386939	atmSD-PM
64761573	atmSD-PM
78255864	atmSD-PM
48481701	atmSD-PM
17376642	atmSD-PM
107736286	atmSD-PM
50303548	atmSD-PM
107305482	atmSD-PM
67229801	atmSD-PM
60894501	atmSD-PM
84861179	atmSD-PM
64536027	atmSD-PM
23734034	atmSD-PM
155861126	atmSD-PM
125443519	atmSD-PM
131135859	atmSD-PM
120413220	atmSD-PM
57003326	atmSD-PM
56846922	atmSD-PM
163393358	atmSD-PM
93402888	atmSD-PM
47055886	atmSD-PM
68663309	atmSD-PM
104200665	atmSD-PM
41646880	atmSD-PM
153576029	atmSD-PM
87846285	atmSD-PM
89046496	atmSD-PM
137805606	atmSD-PM
91944207	atmSD-PM
12623763	atmSD-PM
94269118	atmSD-PM
10575033	atmSD-PM
235720352	atmSD-PM
117413205	atmSD-PM
190363804	atmSD-PM
48237752	atmSD-PM
9232749	atmSD-PM
169625879	atmSD-PM
193228089	atmSD-PM
11867508	atmSD-PM
31258190	atmSD-PM
173967761	atmSD-PM
60727775	atmSD-PM
19641855	atmSD-PM
88325665	atmSD-PM
37451691	atmSD-PM
57938948	atmSD-PM
44840692	atmSD-PM
102668251	atmSD-PM
47120031	atmSD-PM
30129968	atmSD-PM
129677352	atmSD-PM
44153099	atmSD-PM
20198960	atmSD-PM
73945256	atmSD-PM
39562605	atmSD-PM
60209520	atmSD-PM
22007118	atmSD-PM
59934657	atmSD-PM
50306718	atmSD-PM
61517908	atmSD-PM
52873125	atmSD-PM
67333792	atmSD-PM
77660240	atmSD-PM
71932472	atmSD-PM
80015967	atmSD-PM
71014099	atmSD-PM
30969306	atmSD-PM
64008672	atmSD-PM
77433369	atmSD-PM
21184103	atmSD-PM
15490456	atmSD-PM
74751861	atmSD-PM
14067225	atmSD-PM
137332820	atmSD-PM
99388261	atmSD-PM
120569497	atmSD-PM
106908552	atmSD-PM
76463089	atmSD-PM
120852755	atmSD-PM
44568988	atmSD-PM
192796865	atmSD-PM
84012234	atmSD-PM
55139480	atmSD-PM
72393499	atmSD-PM
78422498	atmSD-PM
140756996	atmSD-PM
145475565	atmSD-PM
145885669	atmSD-PM
31733415	atmSD-PM
96758310	atmSD-PM
170937398	atmSD-PM
30762143	atmSD-PM
59683995	atmSD-PM
137451315	atmSD-PM
33982226	atmSD-PM
55159105	atmSD-PM
79395359	atmSD-PM
15491964	atmSD-PM
151364302	atmSD-PM
63626631	atmSD-PM
152862408	atmSD-PM
58017728	atmSD-PM
73360659	atmSD-PM
13412464	atmSD-PM
25701985	atmSD-PM
106348126	atmSD-PM
104598444	atmSD-PM
24393170	atmSD-PM
22098127	atmSD-PM
101231425	atmSD-PM
41206251	atmSD-PM
38185219	atmSD-PM
41734087	atmSD-PM
67624936	atmSD-PM
15227745	atmSD-PM
49977757	atmSD-PM
62571031	atmSD-PM
20608411	atmSD-PM
56632728	atmSD-PM
20264172	atmSD-PM
6373327	atmSD-PM
62129826	atmSD-PM
41474983	atmSD-PM
20928966	atmSD-PM
5166659	atmSD-PM
22121487	atmSD-PM
63881923	atmSD-PM
52699525	atmSD-PM
8516528	atmSD-PM
102236054	atmSD-PM
38180262	atmSD-PM
35280052	atmSD-PM
50504461	atmSD-PM
13299980	atmSD-PM
14696255	atmSD-PM
56049121	atmSD-PM
56774623	atmSD-PM
2580918	atmSD-ME
6131095	atmSD-ME
2491244	atmSD-ME
3605493	atmSD-ME
2798453	atmSD-ME
2428937	atmSD-ME
12969451	atmSD-ME
49710130	atmSD-ME
3221228	atmSD-ME
20348237	atmSD-ME
27754087	atmSD-ME
3077671	atmSD-ME
60422507	atmSD-ME
16863276	atmSD-ME
5184572	atmSD-ME
22606636	atmSD-ME
24782912	atmSD-ME
11856644	atmSD-ME
11651645	atmSD-ME
5427189	atmSD-ME
25458113	atmSD-ME
26444999	atmSD-ME
5962720	atmSD-ME
26373787	atmSD-ME
2828163	atmSD-ME
8260938	atmSD-ME
4554179	atmSD-ME
9472270	atmSD-ME
1004825	atmSD-ME
1783042	atmSD-ME
1211317	atmSD-ME
2182459	atmSD-ME
3360816	atmSD-ME
3172158	atmSD-ME
2771678	atmSD-ME
2312678	atmSD-ME
1915250	atmSD-ME
4079412	atmSD-ME
5879025	atmSD-ME
2865517	atmSD-ME
4371511	atmSD-ME
5966761	atmSD-ME
4158667	atmSD-ME
5218354	atmSD-ME
5658170	atmSD-ME
3165780	atmSD-ME
3797616	atmSD-ME
2970415	atmSD-ME
4613546	atmSD-ME
5004231	atmSD-ME
2918974	atmSD-ME
3133564	atmSD-ME
4379449	atmSD-ME
3618611	atmSD-ME
2806665	atmSD-ME
2090305	atmSD-ME
1323198	atmSD-ME
2040820	atmSD-ME
1393691	atmSD-ME
2597059	atmSD-ME
1131028	atmSD-ME
9158609	atmSD-ME
6180386	atmSD-ME
3142720	atmSD-ME
42031153	atmSD-ME
4313419	atmSD-ME
6216822	atmSD-ME
25737922	atmSD-ME
25758562	atmSD-ME
8524065	atmSD-ME
61659758	atmSD-ME
7128085	atmSD-ME
73091730	atmSD-ME
21672568	atmSD-ME
24879609	atmSD-ME
11470811	atmSD-ME
2439940	atmSD-ME
2547440	atmSD-ME
1408507	atmSD-ME
3708814	atmSD-ME
5584994	atmSD-ME
1311989	atmSD-ME
5071866	atmSD-ME
3580308	atmSD-ME
5376520	atmSD-ME
1969502	atmSD-ME
795219	atmSD-ME
734228	atmSD-ME
2893893	atmSD-ME
1518019	atmSD-ME
2788387	atmSD-ME
3788324	atmSD-ME
3377259	atmSD-ME
1362371	atmSD-ME
729106	atmSD-ME
1561267	atmSD-ME
815766	atmSD-ME
2693742	atmSD-ME
2778601	atmSD-ME
5019207	atmSD-ME
1114984	atmSD-ME
2972601	atmSD-ME
4325305	atmSD-ME
2116902	atmSD-ME
1860909	atmSD-ME
1624637	atmSD-ME
1855537	atmSD-ME
1260473	atmSD-ME
1408365	atmSD-ME
1214777	atmSD-ME
1750671	atmSD-ME
4578342	atmSD-ME
2221932	atmSD-ME
714418	atmSD-ME
54377677	chk-2atmSD-PM
76627063	chk-2atmSD-PM
26771500	chk-2atmSD-PM
12536554	chk-2atmSD-PM
82115552	chk-2atmSD-PM
39123970	chk-2atmSD-PM
69553938	chk-2atmSD-PM
55483411	chk-2atmSD-PM
40804670	chk-2atmSD-PM
21244020	chk-2atmSD-PM
44027359	chk-2atmSD-PM
50942590	chk-2atmSD-PM
18837249	chk-2atmSD-PM
59159098	chk-2atmSD-PM
61851829	chk-2atmSD-PM
45038805	chk-2atmSD-PM
32440666	chk-2atmSD-PM
38993005	chk-2atmSD-PM
45650474	chk-2atmSD-PM
109272335	chk-2atmSD-PM
49522437	chk-2atmSD-PM
66392594	chk-2atmSD-PM
17028436	chk-2atmSD-PM
19356384	chk-2atmSD-PM
25365277	chk-2atmSD-PM
59333230	chk-2atmSD-PM
71978695	chk-2atmSD-PM
27546421	chk-2atmSD-PM
48296718	chk-2atmSD-PM
23439615	chk-2atmSD-PM
33204269	chk-2atmSD-PM
80606380	chk-2atmSD-PM
82221768	chk-2atmSD-PM
95318513	chk-2atmSD-PM
32831773	chk-2atmSD-PM
106216588	chk-2atmSD-PM
89262740	chk-2atmSD-PM
69842601	chk-2atmSD-PM
153808748	chk-2atmSD-PM
92318778	chk-2atmSD-PM
151760383	chk-2atmSD-PM
184260331	chk-2atmSD-PM
119388280	chk-2atmSD-PM
88328837	chk-2atmSD-PM
111962573	chk-2atmSD-PM
86171318	chk-2atmSD-PM
86442706	chk-2atmSD-PM
56142549	chk-2atmSD-PM
56617138	chk-2atmSD-PM
65150842	chk-2atmSD-PM
88060867	chk-2atmSD-PM
93385878	chk-2atmSD-PM
15183152	chk-2atmSD-PM
66965603	chk-2atmSD-PM
196114193	chk-2atmSD-PM
154588347	chk-2atmSD-PM
21623509	chk-2atmSD-PM
176906235	chk-2atmSD-PM
196463857	chk-2atmSD-PM
239294860	chk-2atmSD-PM
70320692	chk-2atmSD-PM
50674632	chk-2atmSD-PM
55825632	chk-2atmSD-PM
39211408	chk-2atmSD-PM
62367922	chk-2atmSD-PM
66237521	chk-2atmSD-PM
22429228	chk-2atmSD-PM
11792926	chk-2atmSD-PM
37547080	chk-2atmSD-PM
51730389	chk-2atmSD-PM
57143212	chk-2atmSD-PM
28754599	chk-2atmSD-PM
45390042	chk-2atmSD-PM
67940736	chk-2atmSD-PM
68841805	chk-2atmSD-PM
55063967	chk-2atmSD-PM
26207796	chk-2atmSD-PM
57910348	chk-2atmSD-PM
38555106	chk-2atmSD-PM
38987470	chk-2atmSD-PM
47774320	chk-2atmSD-PM
110080509	chk-2atmSD-PM
15991780	chk-2atmSD-PM
26268305	chk-2atmSD-PM
126386951	chk-2atmSD-PM
13150793	chk-2atmSD-PM
114688404	chk-2atmSD-PM
49211596	chk-2atmSD-PM
28253608	chk-2atmSD-PM
8846588	chk-2atmSD-PM
14160866	chk-2atmSD-PM
22764752	chk-2atmSD-PM
26714607	chk-2atmSD-PM
43368606	chk-2atmSD-PM
152395918	chk-2atmSD-PM
69451379	chk-2atmSD-PM
77778521	chk-2atmSD-PM
171169052	chk-2atmSD-PM
69513181	chk-2atmSD-PM
64263300	chk-2atmSD-PM
54400421	chk-2atmSD-PM
22901585	chk-2atmSD-PM
52858771	chk-2atmSD-PM
103995916	chk-2atmSD-PM
37975760	chk-2atmSD-PM
82654807	chk-2atmSD-PM
263145665	chk-2atmSD-PM
81330929	chk-2atmSD-PM
40001684	chk-2atmSD-PM
37318997	chk-2atmSD-PM
62884980	chk-2atmSD-PM
121601803	chk-2atmSD-PM
11465867	chk-2atmSD-PM
88384519	chk-2atmSD-PM
9500057	chk-2atmSD-PM
147462390	chk-2atmSD-PM
73204837	chk-2atmSD-PM
134295503	chk-2atmSD-PM
86658130	chk-2atmSD-PM
95964519	chk-2atmSD-PM
101813266	chk-2atmSD-PM
90436206	chk-2atmSD-PM
27684126	chk-2atmSD-PM
100893369	chk-2atmSD-PM
169502365	chk-2atmSD-PM
47276179	chk-2atmSD-PM
130771825	chk-2atmSD-PM
78297544	chk-2atmSD-PM
15417101	chk-2atmSD-PM
165382803	chk-2atmSD-PM
18943690	chk-2atmSD-PM
40378200	chk-2atmSD-PM
114383824	chk-2atmSD-PM
68604924	chk-2atmSD-PM
46031031	chk-2atmSD-PM
127040865	chk-2atmSD-PM
11709808	chk-2atmSD-PM
61978126	chk-2atmSD-PM
18360244	chk-2atmSD-PM
40753138	chk-2atmSD-PM
125543299	chk-2atmSD-PM
164255242	chk-2atmSD-PM
76957779	chk-2atmSD-PM
16384331	chk-2atmSD-ME
49623971	chk-2atmSD-ME
17895783	chk-2atmSD-ME
27442816	chk-2atmSD-ME
11908793	chk-2atmSD-ME
14199674	chk-2atmSD-ME
17119390	chk-2atmSD-ME
27107432	chk-2atmSD-ME
17610227	chk-2atmSD-ME
9676580	chk-2atmSD-ME
30996265	chk-2atmSD-ME
33718857	chk-2atmSD-ME
40109135	chk-2atmSD-ME
39745605	chk-2atmSD-ME
20304877	chk-2atmSD-ME
6991027	chk-2atmSD-ME
13972100	chk-2atmSD-ME
25873334	chk-2atmSD-ME
30348196	chk-2atmSD-ME
27835989	chk-2atmSD-ME
26433460	chk-2atmSD-ME
27171383	chk-2atmSD-ME
20794144	chk-2atmSD-ME
18576415	chk-2atmSD-ME
10659133	chk-2atmSD-ME
34133808	chk-2atmSD-ME
25034692	chk-2atmSD-ME
34717067	chk-2atmSD-ME
11286376	chk-2atmSD-ME
17614944	chk-2atmSD-ME
34342377	chk-2atmSD-ME
8013751	chk-2atmSD-ME
30661494	chk-2atmSD-ME
24133179	chk-2atmSD-ME
7504757	chk-2atmSD-ME
20013524	chk-2atmSD-ME
10352139	chk-2atmSD-ME
29509444	chk-2atmSD-ME
7693222	chk-2atmSD-ME
8744233	chk-2atmSD-ME
14733672	chk-2atmSD-ME
35666780	chk-2atmSD-ME
20378299	chk-2atmSD-ME
17229469	chk-2atmSD-ME
8849893	chk-2atmSD-ME
25571694	chk-2atmSD-ME
25064504	chk-2atmSD-ME
9539693	chk-2atmSD-ME
29420956	chk-2atmSD-ME
17970726	chk-2atmSD-ME
24046746	chk-2atmSD-ME
18168803	chk-2atmSD-ME
23169554	chk-2atmSD-ME
29812265	chk-2atmSD-ME
8157778	chk-2atmSD-ME
24713274	chk-2atmSD-ME
38753537	chk-2atmSD-ME
21208883	chk-2atmSD-ME
25464273	chk-2atmSD-ME
13369772	chk-2atmSD-ME
22343869	chk-2atmSD-ME
13860944	chk-2atmSD-ME
14085333	chk-2atmSD-ME
14040204	chk-2atmSD-ME
9980088	chk-2atmSD-ME
4974909	chk-2atmSD-ME
13907800	chk-2atmSD-ME
15114224	chk-2atmSD-ME
16877968	chk-2atmSD-ME
17238657	chk-2atmSD-ME
8022676	chk-2atmSD-ME
13598306	chk-2atmSD-ME
17036427	chk-2atmSD-ME
12241975	chk-2atmSD-ME
7746042	chk-2atmSD-ME
9462542	chk-2atmSD-ME
20946810	chk-2atmSD-ME
9802668	chk-2atmSD-ME
7851764	chk-2atmSD-ME
28203666	chk-2atmSD-ME
16560586	chk-2atmSD-ME
11486727	chk-2atmSD-ME

## Sheet: 5E
RawIntDen	Group
11111380	con
24397852	con
14667678	con
5179616	con
6257196	con
21182585	con
15778757	con
23947420	con
8362616	con
11183144	con
9106233	con
12956025	con
11045816	con
12672414	con
8730376	con
7922055	con
23094036	con
14126830	con
8678581	con
28297653	con
9845249	con
31233398	con
10982405	con
13815824	con
11550099	con
8807735	con
20478347	con
17454424	con
16152532	con
6695325	con
3472386	con
16501062	con
21078988	con
23009446	con
7439975	con
15512578	con
20085258	con
7794915	con
16873407	con
24945975	con
10183127	con
15181352	con
15400114	con
20653648	con
16039777	con
9927051	con
10179463	con
11616710	con
9883488	con
8310221	con
13582038	con
33166065	con
4830426	con
7114319	con
11941578	con
15855158	con
12793657	con
8905324	con
14800128	con
13022241	con
24751353	con
10121791	con
9857349	con
10539550	con
5566418	con
12055591	con
9630171	con
8542262	con
28322992	con
16627393	con
28444700	con
7751709	con
4280519	con
15575734	con
16510466	con
18136876	con
11971085	con
7337553	con
21208284	con
13480749	con
23187022	con
16874569	con
10142230	con
8776714	con
15349916	con
16791363	con
28699780	con
17978544	con
14473223	con
25124818	con
12282294	con
25697892	con
2971930	con
10809022	con
7703867	con
5991642	con
8372884	con
18580165	con
13405297	con
11925570	con
10011121	con
14131609	con
13774569	con
13351023	con
15486149	con
17091761	con
5080718	con
17452763	con
12394029	con
5671177	con
16017840	con
7663032	con
22843392	con
10412786	con
25100269	con
3886582	con
10202669	con
22237128	con
20457505	con
10662275	con
15961764	con
10992141	con
18102614	con
23705274	con
17417667	con
20329684	con
11744158	con
5052968	con
11341994	con
26262279	con
23945206	con
19907329	con
11518100	con
19301707	con
4770674	con
19017670	con
16345603	con
3346960	con
16735675	con
11216067	con
2049342	con
9932566	con
16066451	con
3765916	con
19839303	con
1250183	chk-2
1528427	chk-2
3076555	chk-2
4940944	chk-2
4425890	chk-2
4978825	chk-2
3788872	chk-2
4683036	chk-2
2829401	chk-2
4629020	chk-2
4755090	chk-2
2813559	chk-2
2196492	chk-2
1063860	chk-2
1579672	chk-2
994283	chk-2
994518	chk-2
715731	chk-2
1082605	chk-2
1534815	chk-2
1755213	chk-2
1559623	chk-2
1820548	chk-2
1929585	chk-2
3277590	chk-2
1471482	chk-2
1816910	chk-2
1316192	chk-2
2417250	chk-2
1884683	chk-2
2077623	chk-2
2662627	chk-2
3259508	chk-2
3018741	chk-2
5703254	chk-2
2824371	chk-2
3474813	chk-2
4055802	chk-2
3406434	chk-2
3099846	chk-2
2142015	chk-2
3043452	chk-2
2013851	chk-2
3548711	chk-2
3787239	chk-2
1392472	chk-2
3139121	chk-2
1664360	chk-2
3893079	chk-2
2252456	chk-2
1458790	chk-2
5175032	chk-2
1022191	chk-2
1689642	chk-2
912899	chk-2
322635	chk-2
293104	chk-2
3827115	chk-2
5203832	chk-2
7110323	chk-2
3506454	chk-2
1469961	chk-2
6723432	chk-2
4465221	chk-2
6814830	chk-2
5650345	chk-2
5343965	chk-2
5724290	chk-2
5685607	chk-2
5925118	chk-2
3594250	chk-2
5776060	chk-2
4804471	chk-2
4291282	chk-2
5553513	chk-2
2406203	chk-2
2049572	chk-2
8140632	chk-2
1693181	chk-2
1544030	chk-2
3438386	chk-2
2926968	chk-2
5194520	chk-2
4245739	chk-2
6247379	chk-2
1815210	chk-2
10246214	chk-2
4060514	chk-2
4204046	chk-2
4535898	chk-2
7444792	chk-2
4711601	chk-2
6666041	chk-2
2570672	chk-2
5144119	chk-2
3567618	chk-2
4407812	chk-2
5244611	chk-2
1936456	chk-2
2057933	chk-2
8546505	chk-2
3285074	chk-2
9470964	chk-2
1584377	chk-2
1825856	chk-2
3772002	chk-2
6730064	chk-2
6239200	chk-2
1157852	chk-2
2858199	chk-2
5842729	chk-2
1389176	chk-2
34904398	chk-2atmSD
12615276	chk-2atmSD
4615878	chk-2atmSD
18035839	chk-2atmSD
3387137	chk-2atmSD
10070161	chk-2atmSD
9044681	chk-2atmSD
7936244	chk-2atmSD
21122199	chk-2atmSD
27358509	chk-2atmSD
19773774	chk-2atmSD
13968105	chk-2atmSD
9798435	chk-2atmSD
13305466	chk-2atmSD
10831005	chk-2atmSD
13207769	chk-2atmSD
22768242	chk-2atmSD
10202198	chk-2atmSD
19791187	chk-2atmSD
10704719	chk-2atmSD
15593429	chk-2atmSD
17104148	chk-2atmSD
24199902	chk-2atmSD
21553093	chk-2atmSD
6673867	chk-2atmSD
28954605	chk-2atmSD
16937891	chk-2atmSD
21826528	chk-2atmSD
10346984	chk-2atmSD
16740265	chk-2atmSD
7589635	chk-2atmSD
12076054	chk-2atmSD
14250162	chk-2atmSD
10384236	chk-2atmSD
7890501	chk-2atmSD
9980891	chk-2atmSD
9399148	chk-2atmSD
7463272	chk-2atmSD
22304304	chk-2atmSD
5542725	chk-2atmSD
14845517	chk-2atmSD
16052110	chk-2atmSD
9053529	chk-2atmSD
6096679	chk-2atmSD
17097424	chk-2atmSD
11624188	chk-2atmSD
4485110	chk-2atmSD
13577214	chk-2atmSD
10516717	chk-2atmSD
10704398	chk-2atmSD
16575464	chk-2atmSD
4516607	chk-2atmSD
8978950	chk-2atmSD
3256800	chk-2atmSD
31917797	chk-2atmSD
28586333	chk-2atmSD
7028611	chk-2atmSD
39281740	chk-2atmSD
9147985	chk-2atmSD
19708119	chk-2atmSD
15029668	chk-2atmSD
19071792	chk-2atmSD
16952849	chk-2atmSD
7541085	chk-2atmSD
24284439	chk-2atmSD
13156801	chk-2atmSD
8546267	chk-2atmSD
12261694	chk-2atmSD
7118662	chk-2atmSD
48002983	chk-2atmSD
33830908	chk-2atmSD
42507135	chk-2atmSD
8861062	chk-2atmSD
28097734	chk-2atmSD
15559201	chk-2atmSD
11218433	chk-2atmSD
22383771	chk-2atmSD
9966736	chk-2atmSD
20116698	chk-2atmSD
22900559	chk-2atmSD
17926924	chk-2atmSD
16377716	chk-2atmSD
6083958	chk-2atmSD
15758232	chk-2atmSD
23271179	chk-2atmSD
2702892	chk-2atmSD
8189504	chk-2atmSD
7311996	chk-2atmSD
31009878	chk-2atmSD
12233423	chk-2atmSD
9066016	chk-2atmSD
19213675	chk-2atmSD
15034491	chk-2atmSD
36424016	chk-2atmSD
14173449	chk-2atmSD
20631436	chk-2atmSD
8343483	chk-2atmSD
5373982	chk-2atmSD
18699552	chk-2atmSD
26580087	chk-2atmSD
24888541	chk-2atmSD
8624041	chk-2atmSD
18155176	chk-2atmSD
4726451	chk-2atmSD
10529729	chk-2atmSD
25430853	chk-2atmSD
27555916	chk-2atmSD
2410534	chk-2atmSD
9240087	chk-2atmSD
12699954	chk-2atmSD
19344084	chk-2atmSD
3898671	chk-2atmSD
4166083	chk-2atmSD
7908523	chk-2atmSD
18171772	chk-2waplSD
8787340	chk-2waplSD
25255991	chk-2waplSD
36975095	chk-2waplSD
39382309	chk-2waplSD
16591608	chk-2waplSD
9557380	chk-2waplSD
15679477	chk-2waplSD
15339773	chk-2waplSD
9432536	chk-2waplSD
13483245	chk-2waplSD
5321686	chk-2waplSD
8789059	chk-2waplSD
15675793	chk-2waplSD
14804807	chk-2waplSD
9250767	chk-2waplSD
10459915	chk-2waplSD
12942740	chk-2waplSD
14547232	chk-2waplSD
14483070	chk-2waplSD
15737395	chk-2waplSD
15205773	chk-2waplSD
21411860	chk-2waplSD
15325595	chk-2waplSD
5540013	chk-2waplSD
10146104	chk-2waplSD
11983065	chk-2waplSD
21495347	chk-2waplSD
16351489	chk-2waplSD
16787511	chk-2waplSD
12396353	chk-2waplSD
42403456	chk-2waplSD
22016048	chk-2waplSD
19714611	chk-2waplSD
11973859	chk-2waplSD
28840722	chk-2waplSD
33459763	chk-2waplSD
18887164	chk-2waplSD
21801470	chk-2waplSD
19886019	chk-2waplSD
27856483	chk-2waplSD
14660618	chk-2waplSD
18537696	chk-2waplSD
29491153	chk-2waplSD
29421174	chk-2waplSD
23672957	chk-2waplSD
14341788	chk-2waplSD
24352775	chk-2waplSD
16822474	chk-2waplSD
16887419	chk-2waplSD
17234086	chk-2waplSD
8575479	chk-2waplSD
9525140	chk-2waplSD
12049465	chk-2waplSD
6451434	chk-2waplSD
8456036	chk-2waplSD
18525408	chk-2waplSD
4509784	chk-2waplSD
5517375	chk-2waplSD
12116626	chk-2waplSD
13355024	chk-2waplSD
8304818	chk-2waplSD
14764691	chk-2waplSD
17587550	chk-2waplSD
21447765	chk-2waplSD
13618274	chk-2waplSD
13399781	chk-2waplSD
7870683	chk-2waplSD
34550682	chk-2waplSD
15506017	chk-2waplSD
18608289	chk-2waplSD
14751335	chk-2waplSD
17606737	chk-2waplSD
24411630	chk-2waplSD
15308491	chk-2waplSD
13209132	chk-2waplSD
10131960	chk-2waplSD
21686517	chk-2waplSD
22523731	chk-2waplSD
22943837	chk-2waplSD
22131870	chk-2waplSD
7425926	chk-2waplSD
15039240	chk-2waplSD
8197268	chk-2waplSD
11540971	chk-2waplSD
19339726	chk-2waplSD
10667093	chk-2waplSD
18999682	chk-2waplSD
13375231	chk-2waplSD
20673854	chk-2waplSD
27790564	chk-2waplSD
15802334	chk-2waplSD
6138008	chk-2waplSD
8959539	chk-2waplSD
8370497	chk-2waplSD
8476396	chk-2waplSD
14711939	chk-2waplSD
6396221	chk-2waplSD
13665637	chk-2waplSD
20062750	chk-2waplSD
4342832	chk-2waplSD
4791243	chk-2waplSD
3410418	chk-2waplSD
4246799	chk-2waplSD
13357997	chk-2waplSD
9747789	chk-2waplSD
6056122	chk-2waplSD
10970127	chk-2waplSD
3829801	chk-2waplSD
11583353	chk-2waplSD
6272116	chk-2waplSD
9856057	chk-2waplSD
6818965	chk-2waplSD
17677401	chk-2waplSD
9884802	chk-2waplSD
5482583	chk-2waplSD
11523703	chk-2waplSD
3822752	chk-2waplSD
6739021	chk-2waplSD
5165689	chk-2waplSD
