# Supplementary material for: ATM signaling modulates cohesin behavior in meiotic prophase and proliferating cells
Source: Nat Struct Mol Biol. 2023 Mar 6;30(4):436–50. doi: 10.1038/s41594-023-00929-5 (PMC10113158; doi:10.1038/s41594-023-00929-5)
Supplement: Source Data Fig. 6 — Statistical source data. [file 41594_2023_929_MOESM13_ESM.xlsx]

## Sheet: 6C
RawIntDen	group
7023935	con
18966875	con
13782389	con
15304474	con
7217713	con
4410698	con
17879428	con
5851215	con
3769122	con
13211100	con
11629236	con
10277657	con
16230920	con
3541010	con
12244113	con
8408034	con
6253666	con
5939335	con
8785794	con
7846464	con
4484453	con
4893735	con
5122753	con
13325140	con
6360692	con
5103839	con
2375997	con
6434124	con
14106309	con
6160218	con
2944248	con
2862508	con
3612402	con
7225962	con
21171675	con
7936427	con
6850401	con
10768880	con
20309412	con
12594931	con
12573697	con
5934802	con
2380811	con
5894682	con
2891586	con
7270952	con
7235110	con
7991015	con
7243560	con
8652304	con
7363154	con
10395324	con
10248702	con
9629835	con
8838101	con
8783826	con
4091639	con
14048872	con
25563873	con
17395625	con
20956885	con
21704702	con
15372033	con
13651071	con
14892430	con
32951050	con
20281243	con
18050488	con
23015250	con
14172961	con
5601727	con
11744615	con
19520433	con
4053687	con
28411801	con
13693860	con
18474159	con
19217798	con
29777438	con
31170591	con
15080859	con
14097825	con
14890803	con
9397405	con
15999198	con
13588420	con
10484764	con
13033397	con
13506595	con
7023996	con
15563133	con
11864852	con
14411834	con
21205874	con
17591046	con
12787945	con
21856104	con
14387103	con
13886044	con
12650338	con
12902895	con
16702813	con
9555507	con
15292062	con
12042725	con
8916884	con
13435838	con
7775439	con
9643844	con
16238765	con
21316776	con
19140241	con
14935024	con
6003953	con
9276391	con
17659050	con
10100170	con
15855030	con
11983565	con
14656507	con
2331507	chk-2
4241575	chk-2
2928805	chk-2
1862760	chk-2
2030120	chk-2
2546739	chk-2
2488854	chk-2
3871078	chk-2
3462949	chk-2
2104578	chk-2
3979377	chk-2
5346031	chk-2
2880440	chk-2
503966	chk-2
2898420	chk-2
3791526	chk-2
4183142	chk-2
2800534	chk-2
1907564	chk-2
2071975	chk-2
3403619	chk-2
4750455	chk-2
3846839	chk-2
5392564	chk-2
6264746	chk-2
2605823	chk-2
4151839	chk-2
1618255	chk-2
4283611	chk-2
3213920	chk-2
6997515	chk-2
2215810	chk-2
8773803	chk-2
8456283	chk-2
5851109	chk-2
5676558	chk-2
2096139	chk-2
5885854	chk-2
4769107	chk-2
6309932	chk-2
7310146	chk-2
2274365	chk-2
4708281	chk-2
2370256	chk-2
4814944	chk-2
10349086	chk-2
5169219	chk-2
7689751	chk-2
6380914	chk-2
7178031	chk-2
4799376	chk-2
3659973	chk-2
2534358	chk-2
5389838	chk-2
3253783	chk-2
3081785	chk-2
6751951	chk-2
4551445	chk-2
3673917	chk-2
10826756	chk-2
3327759	chk-2
3276664	chk-2
5063459	chk-2
3969158	chk-2
6652575	chk-2
7177711	chk-2
5195219	chk-2
6166092	chk-2
4655960	chk-2
4904931	chk-2
5571318	chk-2
5119988	chk-2
1934283	chk-2
2190086	chk-2
1152427	chk-2
3145419	chk-2
7144461	chk-2
7998634	chk-2
3372819	chk-2
4822814	chk-2
4526771	chk-2
2762357	chk-2
1432343	chk-2
4335597	chk-2
6799363	chk-2
6328852	chk-2
5259377	chk-2
2801538	chk-2
3401316	chk-2
5012665	chk-2
4331195	chk-2
6227652	chk-2
5289617	chk-2
4933247	chk-2
7027497	chk-2
4052849	chk-2
878824	chk-2
1395744	chk-2
4548025	chk-2
6221710	chk-2
5882652	chk-2
2973552	chk-2
2171841	chk-2
1835864	chk-2
3960820	chk-2
5759963	chk-2
4991065	chk-2
6177753	chk-2
8519950	chk-2
5320449	chk-2
5837313	chk-2
6485079	chk-2
3875407	chk-2
5583886	chk-2
7387943	chk-2
6595111	chk-2
8070774	chk-2
9018626	chk-2
6291048	chk-2
2050216	chk-2
8824612	chk-2
8480585	chk-2
2827277	chk-2
4476542	chk-2
8389598	eco-1
16590272	eco-1
13493043	eco-1
13712987	eco-1
13231122	eco-1
10731661	eco-1
6950236	eco-1
5620869	eco-1
5471400	eco-1
8028263	eco-1
17145524	eco-1
11861884	eco-1
2563047	eco-1
4885366	eco-1
3307182	eco-1
7929416	eco-1
12679481	eco-1
17079332	eco-1
15108841	eco-1
13777981	eco-1
11389165	eco-1
10168585	eco-1
10587450	eco-1
8628452	eco-1
12616583	eco-1
11955848	eco-1
7457293	eco-1
3907680	eco-1
4498939	eco-1
2827725	eco-1
7898944	eco-1
13799520	eco-1
13511132	eco-1
13104697	eco-1
4558458	eco-1
3895122	eco-1
20236074	eco-1
12621591	eco-1
8701654	eco-1
8742266	eco-1
6257012	eco-1
11551272	eco-1
17868477	eco-1
16363023	eco-1
22774805	eco-1
15623236	eco-1
15353679	eco-1
13590750	eco-1
12746207	eco-1
10374043	eco-1
8159938	eco-1
7959102	eco-1
31868064	eco-1
31570850	eco-1
10808534	eco-1
10657135	eco-1
11972247	eco-1
7687066	eco-1
12982165	eco-1
15248000	eco-1
10526654	eco-1
6545115	eco-1
10589116	eco-1
20605896	eco-1
15786399	eco-1
14777926	eco-1
13810283	eco-1
16499827	eco-1
4690942	eco-1
7357701	eco-1
20310259	eco-1
18174070	eco-1
10773518	eco-1
13209046	eco-1
19952632	eco-1
10351537	eco-1
4678695	eco-1
10671467	eco-1
5352008	eco-1
4849103	eco-1
16120154	eco-1
17146747	eco-1
14392489	eco-1
14787040	eco-1
9133442	eco-1
14302030	eco-1
12118120	eco-1
18537808	eco-1
17152444	eco-1
14174654	eco-1
18461830	eco-1
6172901	eco-1
16129408	eco-1
12556201	eco-1
19960262	eco-1
28094179	eco-1
20353350	eco-1
14115945	eco-1
16541414	eco-1
14453082	eco-1
13221556	eco-1
1937792	eco-1atm-1
2727659	eco-1atm-1
2070939	eco-1atm-1
2986423	eco-1atm-1
3772867	eco-1atm-1
4640703	eco-1atm-1
6670216	eco-1atm-1
1343421	eco-1atm-1
5580212	eco-1atm-1
3847027	eco-1atm-1
4114626	eco-1atm-1
2995556	eco-1atm-1
1458882	eco-1atm-1
3295702	eco-1atm-1
5259386	eco-1atm-1
6527333	eco-1atm-1
4423054	eco-1atm-1
4743401	eco-1atm-1
3691733	eco-1atm-1
9866059	eco-1atm-1
9986059	eco-1atm-1
5859157	eco-1atm-1
4539133	eco-1atm-1
6871066	eco-1atm-1
7975486	eco-1atm-1
5070376	eco-1atm-1
5940278	eco-1atm-1
9056168	eco-1atm-1
3827817	eco-1atm-1
6104877	eco-1atm-1
8129381	eco-1atm-1
5653600	eco-1atm-1
4104664	eco-1atm-1
5849015	eco-1atm-1
3732837	eco-1atm-1
3514259	eco-1atm-1
13279554	eco-1atm-1
7925076	eco-1atm-1
6293083	eco-1atm-1
6634099	eco-1atm-1
3338645	eco-1atm-1
8498350	eco-1atm-1
12398730	eco-1atm-1
12377589	eco-1atm-1
8154480	eco-1atm-1
5101144	eco-1atm-1
3626595	eco-1atm-1
2067179	eco-1atm-1
15338272	eco-1atm-1
2224027	eco-1atm-1
11313657	eco-1atm-1
19824977	eco-1atm-1
11298685	eco-1atm-1
2643305	eco-1atm-1
8593707	eco-1atm-1
10098142	eco-1atm-1
7503512	eco-1atm-1
10774830	eco-1atm-1
15643311	eco-1atm-1
7218939	eco-1atm-1
4956751	eco-1atm-1
4732420	eco-1atm-1
9983341	eco-1atm-1
5204345	eco-1atm-1
3296366	eco-1atm-1
5155311	eco-1atm-1
3548616	eco-1atm-1
9730694	eco-1atm-1
3164311	eco-1atm-1
3516577	eco-1atm-1
4565873	eco-1atm-1
9840103	eco-1atm-1
4842980	eco-1atm-1
3416648	eco-1atm-1
4511917	eco-1atm-1
1878654	eco-1atm-1
1125490	eco-1atm-1
7529455	eco-1atm-1
5587743	eco-1atm-1
8604409	eco-1atm-1
5428148	eco-1atm-1
3659123	eco-1atm-1
1848855	eco-1atm-1
5667162	eco-1atm-1
7224988	eco-1atm-1
5250070	eco-1atm-1
5780141	eco-1atm-1
5403633	eco-1atm-1
5224251	eco-1atm-1
7706619	eco-1atm-1
9513023	eco-1atm-1
7158968	eco-1atm-1
1690633	eco-1atm-1
13370250	eco-1atm-1
1522057	eco-1atm-1
2515780	eco-1atm-1
10535515	eco-1atm-1
7559725	eco-1atm-1
6959985	eco-1atm-1
8557158	eco-1atm-1
8314183	eco-1atm-1
5539667	eco-1atm-1
6991117	eco-1atm-1
3452383	eco-1atm-1
4638792	eco-1atm-1
2346413	eco-1atm-1
2101557	eco-1atm-1
5866566	eco-1atm-1
7556322	eco-1wapl-12A
9545884	eco-1wapl-12A
5920023	eco-1wapl-12A
7942749	eco-1wapl-12A
5952056	eco-1wapl-12A
6032631	eco-1wapl-12A
5725083	eco-1wapl-12A
5658652	eco-1wapl-12A
5679788	eco-1wapl-12A
1955613	eco-1wapl-12A
3233679	eco-1wapl-12A
3363755	eco-1wapl-12A
4159276	eco-1wapl-12A
4732594	eco-1wapl-12A
3795346	eco-1wapl-12A
4075193	eco-1wapl-12A
2352654	eco-1wapl-12A
1872494	eco-1wapl-12A
5843139	eco-1wapl-12A
5004302	eco-1wapl-12A
7288187	eco-1wapl-12A
3448146	eco-1wapl-12A
4366571	eco-1wapl-12A
2990703	eco-1wapl-12A
2535670	eco-1wapl-12A
3624621	eco-1wapl-12A
2820169	eco-1wapl-12A
3298714	eco-1wapl-12A
2476742	eco-1wapl-12A
3308640	eco-1wapl-12A
1399153	eco-1wapl-12A
2324905	eco-1wapl-12A
1230836	eco-1wapl-12A
4126815	eco-1wapl-12A
4461006	eco-1wapl-12A
8279734	eco-1wapl-12A
3410800	eco-1wapl-12A
7410755	eco-1wapl-12A
6900302	eco-1wapl-12A
3896712	eco-1wapl-12A
5458604	eco-1wapl-12A
5615797	eco-1wapl-12A
2110401	eco-1wapl-12A
3491834	eco-1wapl-12A
4548077	eco-1wapl-12A
4671115	eco-1wapl-12A
8934696	eco-1wapl-12A
4349118	eco-1wapl-12A
2924819	eco-1wapl-12A
1916687	eco-1wapl-12A
4002683	eco-1wapl-12A
3823147	eco-1wapl-12A
7922058	eco-1wapl-12A
1705094	eco-1wapl-12A
2357419	eco-1wapl-12A
1050835	eco-1wapl-12A
7845419	eco-1wapl-12A
9780008	eco-1wapl-12A
5041167	eco-1wapl-12A
3421872	eco-1wapl-12A
5609077	eco-1wapl-12A
9043764	eco-1wapl-12A
5625360	eco-1wapl-12A
1093632	eco-1wapl-12A
878774	eco-1wapl-12A
2205398	eco-1wapl-12A
8119889	eco-1wapl-12A
2674786	eco-1wapl-12A
1749308	eco-1wapl-12A
6202573	eco-1wapl-12A
7933131	eco-1wapl-12A
715710	eco-1wapl-12A
5323238	eco-1wapl-12A
6635125	eco-1wapl-12A
6609832	eco-1wapl-12A
5469726	eco-1wapl-12A
7975933	eco-1wapl-12A
1833120	eco-1wapl-12A
1566077	eco-1wapl-12A
3439550	eco-1wapl-12A
7905078	eco-1wapl-12A
5457235	eco-1wapl-12A
8011738	eco-1wapl-12A
10710309	eco-1wapl-12A
8318570	eco-1wapl-12A
6146780	eco-1wapl-12A
11275584	eco-1wapl-12A
3132349	eco-1wapl-12A
6013349	eco-1wapl-12A
1222855	eco-1wapl-12A
4504208	eco-1wapl-12A
8910564	eco-1wapl-12A
1182312	eco-1wapl-12A
5546819	eco-1wapl-12A
1665671	eco-1wapl-12A

## Sheet: 6E
RawIntDen	group
17701828	con
9303533	con
6400505	con
10496972	con
13734034	con
16209807	con
6277828	con
9577295	con
12854086	con
2292227	con
23206123	con
3913617	con
18436413	con
22151250	con
9062925	con
7908537	con
6162612	con
10780540	con
13840101	con
6398492	con
20599955	con
13043758	con
15995941	con
8610636	con
10328692	con
13169835	con
16201102	con
27403648	con
20707192	con
7724420	con
4019292	con
8470001	con
7502213	con
7654669	con
11614748	con
16898058	con
9155639	con
8991599	con
7500515	con
6504366	con
6582152	con
14129665	con
18807061	con
16860157	con
13367908	con
22398782	con
12284022	con
8919228	con
14307814	con
17721506	con
15172608	con
9241224	con
21620580	con
26442550	con
31294963	con
12536447	con
21835105	con
10471536	con
13933440	con
24657836	con
45804897	con
28892335	con
43054573	con
35288729	con
32130707	con
23296852	con
8299766	con
18224040	con
9276377	con
13458802	con
8038602	con
10867174	con
5559963	con
7997202	con
7560268	con
5679597	con
12154810	con
16872358	con
15846756	con
15665285	con
10920726	con
21375729	con
25218590	con
24899671	con
30213068	con
13642660	con
23225998	con
16200764	con
9208861	con
5724291	con
6032695	con
5492544	con
9234368	con
4653220	con
11013936	con
21560408	con
5476990	con
2385800	con
4783413	con
13802695	con
4006549	con
2604846	con
8701740	con
16677993	con
13456044	con
11794998	con
10073652	con
12000141	con
10578751	con
5676722	con
6218523	con
4693071	con
2832423	con
10264187	con
8011927	con
5461858	con
9163406	con
3735132	con
13291711	con
13763907	con
9612725	con
18908333	con
15627967	con
16640681	con
7722723	con
12440140	con
3779796	con
5266656	con
13310545	con
15240969	con
15404472	con
18724626	con
10855447	con
17623092	con
9427085	con
15048680	con
22782910	con
19978471	con
18628618	con
13795862	con
13062111	con
10703771	con
4816706	chk-2
8286812	chk-2
4949150	chk-2
4751323	chk-2
4672712	chk-2
2224352	chk-2
5707037	chk-2
2116109	chk-2
1100404	chk-2
3075143	chk-2
3371985	chk-2
4458718	chk-2
3543829	chk-2
5593856	chk-2
4629843	chk-2
6419925	chk-2
6259322	chk-2
3886490	chk-2
2352019	chk-2
3711044	chk-2
6327405	chk-2
895806	chk-2
5459483	chk-2
6283941	chk-2
5594084	chk-2
3404958	chk-2
2497209	chk-2
2754656	chk-2
6290557	chk-2
9258770	chk-2
4777007	chk-2
9993459	chk-2
9758277	chk-2
10297120	chk-2
4816587	chk-2
3201431	chk-2
4400446	chk-2
3024083	chk-2
10673374	chk-2
11919796	chk-2
6642674	chk-2
8153902	chk-2
4359922	chk-2
7738729	chk-2
9857985	chk-2
9301545	chk-2
8226418	chk-2
5720944	chk-2
3454794	chk-2
4947666	chk-2
2262923	chk-2
3290540	chk-2
3996028	chk-2
2281243	chk-2
5351035	chk-2
5096416	chk-2
3758767	chk-2
4702124	chk-2
6903602	chk-2
2728017	chk-2
1920154	chk-2
2841192	chk-2
4103778	chk-2
4478191	chk-2
3701089	chk-2
3586507	chk-2
4874217	chk-2
8175699	chk-2
3715504	chk-2
2616375	chk-2
1937432	chk-2
3588406	chk-2
3896525	chk-2
7289006	chk-2
6099078	chk-2
2143923	chk-2
4981155	chk-2
2863406	chk-2
3351068	chk-2
2921561	chk-2
4681730	chk-2
4934677	chk-2
3721535	chk-2
3280243	chk-2
4712990	chk-2
5593084	chk-2
3363564	chk-2
1948217	chk-2
3306212	chk-2
4995153	chk-2
3345315	chk-2
4613125	chk-2
4002175	chk-2
4985238	chk-2
2673196	chk-2
2907935	chk-2
1746671	chk-2
5909285	chk-2
7199141	chk-2
8728460	chk-2
7718417	chk-2
5649020	chk-2
4420630	chk-2
10227633	chk-2
7119848	chk-2
1447005	chk-2
2373486	chk-2
10155908	chk-2
1767088	chk-2
4975139	chk-2
2769205	chk-2
2753301	chk-2
5178606	chk-2
10210961	smc-3QQ
5762882	smc-3QQ
15364372	smc-3QQ
3283602	smc-3QQ
7483413	smc-3QQ
4881653	smc-3QQ
19574031	smc-3QQ
24577505	smc-3QQ
26964365	smc-3QQ
3522807	smc-3QQ
6362277	smc-3QQ
4283605	smc-3QQ
12480456	smc-3QQ
13739154	smc-3QQ
19252397	smc-3QQ
10263561	smc-3QQ
12720988	smc-3QQ
9788463	smc-3QQ
13514145	smc-3QQ
4625892	smc-3QQ
5149083	smc-3QQ
16432330	smc-3QQ
15265607	smc-3QQ
12273353	smc-3QQ
15787379	smc-3QQ
6486053	smc-3QQ
20210720	smc-3QQ
3988385	smc-3QQ
2674103	smc-3QQ
4531678	smc-3QQ
6595347	smc-3QQ
15213788	smc-3QQ
25276716	smc-3QQ
40883515	smc-3QQ
46307899	smc-3QQ
14597071	smc-3QQ
11044286	smc-3QQ
5983611	smc-3QQ
5384361	smc-3QQ
19659014	smc-3QQ
25362164	smc-3QQ
27228865	smc-3QQ
5686731	smc-3QQ
6306009	smc-3QQ
14477760	smc-3QQ
24951302	smc-3QQ
13268275	smc-3QQ
7715382	smc-3QQ
7555432	smc-3QQ
29342136	smc-3QQ
13779319	smc-3QQ
13620796	smc-3QQ
20741822	smc-3QQ
7793327	smc-3QQ
7140928	smc-3QQ
7526579	smc-3QQ
13093241	smc-3QQ
25740528	smc-3QQ
21292516	smc-3QQ
43820856	smc-3QQ
13178178	smc-3QQ
24459718	smc-3QQ
26823757	smc-3QQ
27132607	smc-3QQ
8317266	smc-3QQ
26179310	smc-3QQ
25424922	smc-3QQ
36743848	smc-3QQ
40630443	smc-3QQ
5230478	smc-3QQ
13713523	smc-3QQ
4858244	smc-3QQ
14279623	smc-3QQ
2685027	smc-3QQ
2144740	smc-3QQ
1940137	smc-3QQ
3938555	smc-3QQ
2234403	smc-3QQ
10745247	smc-3QQ
12707523	smc-3QQ
4522721	smc-3QQ
6080221	smc-3QQ
6684041	smc-3QQ
8452875	smc-3QQ
6878285	smc-3QQ
14338999	smc-3QQ
9859988	smc-3QQ
6097005	smc-3QQ
3113354	smc-3QQ
3390336	smc-3QQ
5412967	smc-3QQ
5781006	smc-3QQ
12814459	smc-3QQ
9183041	smc-3QQ
34410148	smc-3QQ
14751184	smc-3QQ
12303706	smc-3QQ
16868781	smc-3QQ
7570300	smc-3QQ
10322509	smc-3QQ
23943942	smc-3QQ
27279662	smc-3QQ
13232618	smc-3QQ
32614738	smc-3QQ
8375886	smc-3QQ
4597957	smc-3QQ
8540182	smc-3QQ
15637774	smc-3QQ
17463540	smc-3QQ
22504669	smc-3QQ
19430295	smc-3QQ
7885101	smc-3QQ
19030237	smc-3QQ
10988618	smc-3QQ
19966258	smc-3QQ
15419389	smc-3QQ
10055368	smc-3QQ
23077307	smc-3QQ
18391611	smc-3QQ
8171069	smc-3QQ
16083222	smc-3QQ
16445447	smc-3QQ
29673165	smc-3QQ
8348025	smc-3QQ
11690308	smc-3QQ
17524020	smc-3QQ
25278796	smc-3QQ
23768981	smc-3QQ
10309392	smc-3QQ
15987464	smc-3QQ
11160189	smc-3QQchk-2
7407434	smc-3QQchk-2
4479353	smc-3QQchk-2
7936473	smc-3QQchk-2
7401106	smc-3QQchk-2
5106830	smc-3QQchk-2
3983442	smc-3QQchk-2
9174200	smc-3QQchk-2
3559292	smc-3QQchk-2
9851540	smc-3QQchk-2
10126878	smc-3QQchk-2
8160133	smc-3QQchk-2
9468743	smc-3QQchk-2
15139154	smc-3QQchk-2
6251904	smc-3QQchk-2
7507521	smc-3QQchk-2
6930718	smc-3QQchk-2
9004354	smc-3QQchk-2
9339268	smc-3QQchk-2
10818092	smc-3QQchk-2
13197956	smc-3QQchk-2
6796884	smc-3QQchk-2
6237068	smc-3QQchk-2
8712789	smc-3QQchk-2
4897888	smc-3QQchk-2
8220274	smc-3QQchk-2
13130788	smc-3QQchk-2
5173747	smc-3QQchk-2
5722353	smc-3QQchk-2
9223979	smc-3QQchk-2
15197481	smc-3QQchk-2
15367359	smc-3QQchk-2
16177456	smc-3QQchk-2
6271835	smc-3QQchk-2
8684847	smc-3QQchk-2
25242293	smc-3QQchk-2
44976244	smc-3QQchk-2
16059537	smc-3QQchk-2
4082247	smc-3QQchk-2
10573708	smc-3QQchk-2
8305867	smc-3QQchk-2
4455443	smc-3QQchk-2
7523188	smc-3QQchk-2
12070388	smc-3QQchk-2
6764134	smc-3QQchk-2
6585268	smc-3QQchk-2
7267300	smc-3QQchk-2
10221653	smc-3QQchk-2
6178983	smc-3QQchk-2
5568460	smc-3QQchk-2
3819423	smc-3QQchk-2
12553276	smc-3QQchk-2
8963210	smc-3QQchk-2
4773433	smc-3QQchk-2
5537024	smc-3QQchk-2
8725636	smc-3QQchk-2
3972667	smc-3QQchk-2
5135208	smc-3QQchk-2
8213217	smc-3QQchk-2
11209676	smc-3QQchk-2
12947998	smc-3QQchk-2
6799313	smc-3QQchk-2
4037356	smc-3QQchk-2
2302701	smc-3QQchk-2
2556741	smc-3QQchk-2
3967173	smc-3QQchk-2
8555853	smc-3QQchk-2
10717594	smc-3QQchk-2
14581376	smc-3QQchk-2
8321873	smc-3QQchk-2
17117475	smc-3QQchk-2
13435764	smc-3QQchk-2
3958946	smc-3QQchk-2
4259464	smc-3QQchk-2
12026528	smc-3QQchk-2
14233732	smc-3QQchk-2
10270042	smc-3QQchk-2
9660632	smc-3QQchk-2
13600728	smc-3QQchk-2
10220794	smc-3QQchk-2
9966873	smc-3QQchk-2
4000099	smc-3QQchk-2
12440016	smc-3QQchk-2
12982747	smc-3QQchk-2
10727479	smc-3QQchk-2
16371162	smc-3QQchk-2
10245591	smc-3QQchk-2
15049119	smc-3QQchk-2
20216498	smc-3QQchk-2
13075995	smc-3QQchk-2
9475011	smc-3QQchk-2
7795798	smc-3QQchk-2
