# Supplementary material for: ATM signaling modulates cohesin behavior in meiotic prophase and proliferating cells
Source: Nat Struct Mol Biol. 2023 Mar 6;30(4):436–50. doi: 10.1038/s41594-023-00929-5 (PMC10113158; doi:10.1038/s41594-023-00929-5)
Supplement: Source Data Fig. 7 — Statistical source data. [file 41594_2023_929_MOESM14_ESM.xlsx]

## Sheet: 7E
RawIntDen	group
117165713	con-PM
65652531	con-PM
43370080	con-PM
29554333	con-PM
88569604	con-PM
130670113	con-PM
158959370	con-PM
69880773	con-PM
20356971	con-PM
110580961	con-PM
35651999	con-PM
68358085	con-PM
20925184	con-PM
32577815	con-PM
116014552	con-PM
72037593	con-PM
74388322	con-PM
62421387	con-PM
58559577	con-PM
22665257	con-PM
110562741	con-PM
64851443	con-PM
13028731	con-PM
56306461	con-PM
74382220	con-PM
38720087	con-PM
46861893	con-PM
26194654	con-PM
59414317	con-PM
77895930	con-PM
18818388	con-PM
49095471	con-PM
50372795	con-PM
43018793	con-PM
24124288	con-PM
43666707	con-PM
42272984	con-PM
23577166	con-PM
32171151	con-PM
25991764	con-PM
23662488	con-PM
30745607	con-PM
46313431	con-PM
33339358	con-PM
48252995	con-PM
63667526	con-PM
86995701	con-PM
58551564	con-PM
45532891	con-PM
11641817	con-PM
33135771	con-PM
12401739	con-PM
12316351	con-PM
26880952	con-PM
32338886	con-PM
17063375	con-PM
17549572	con-PM
11081888	con-PM
18215350	con-PM
11061961	con-PM
13862958	con-PM
18704742	con-PM
26842518	con-PM
14865653	con-PM
47575652	con-PM
10384821	con-PM
24495636	con-PM
21436147	con-PM
23180851	con-PM
11047430	con-PM
10822633	con-PM
61519658	con-PM
48235223	con-PM
85103897	con-PM
57999078	con-PM
43400539	con-PM
61453485	con-PM
12102705	con-PM
67617113	con-PM
55125074	con-PM
106413836	con-PM
91281105	con-PM
48408749	con-PM
36684176	con-PM
86344693	con-PM
102315701	con-PM
75495148	con-PM
36531552	con-PM
35493758	con-PM
40584456	con-PM
24803843	con-PM
41775059	con-PM
33567456	con-PM
100161623	con-PM
39411823	con-PM
65790944	con-PM
49356861	con-PM
42559720	con-PM
28924770	con-PM
44275905	con-PM
18453865	con-PM
33661469	con-PM
52989231	con-PM
48573073	con-PM
36755712	con-PM
10802023	con-PM
38579659	con-PM
41194483	con-PM
43029889	con-PM
44393732	con-PM
48236487	con-PM
67243698	con-PM
83716329	con-PM
44747880	con-PM
34316032	con-PM
35816160	con-PM
59590470	con-PM
29110047	con-PM
39441022	con-PM
51940930	con-PM
74243814	con-PM
37296050	con-PM
28380226	con-PM
29489387	con-PM
14145583	con-PM
35715004	con-PM
32148665	con-PM
12239422	con-ME
13271038	con-ME
44871191	con-ME
36906672	con-ME
21734622	con-ME
6038728	con-ME
28986475	con-ME
30572811	con-ME
33552176	con-ME
14104320	con-ME
12060578	con-ME
24457269	con-ME
63887484	con-ME
11831833	con-ME
16717550	con-ME
16333246	con-ME
23000556	con-ME
22543130	con-ME
6691149	con-ME
25022536	con-ME
20880548	con-ME
39776163	con-ME
55660570	con-ME
22144488	con-ME
16750278	con-ME
25243270	con-ME
22672466	con-ME
18983934	con-ME
27027381	con-ME
31039171	con-ME
19535378	con-ME
8094372	con-ME
26364924	con-ME
16590313	con-ME
29956044	con-ME
20315133	con-ME
35620743	con-ME
30093584	con-ME
36537600	con-ME
33804986	con-ME
34526925	con-ME
66437495	con-ME
87104012	con-ME
4631280	con-ME
45552075	con-ME
48144040	con-ME
45654761	con-ME
20201802	con-ME
29926141	con-ME
28215643	con-ME
31766073	con-ME
28181646	con-ME
33746068	con-ME
7272842	con-ME
23515828	con-ME
38790450	con-ME
30221805	con-ME
29398609	con-ME
30712783	con-ME
23178743	con-ME
11204888	con-ME
6750405	con-ME
18426866	con-ME
9891630	con-ME
10805987	con-ME
44199072	con-ME
38367068	con-ME
18377664	con-ME
20742918	con-ME
14700628	con-ME
14230774	con-ME
30303373	con-ME
20652496	con-ME
18944909	con-ME
19874698	con-ME
13164866	con-ME
7276445	con-ME
8123918	con-ME
32449244	con-ME
16743955	con-ME
34064275	con-ME
13287105	con-ME
14695735	con-ME
32592501	con-ME
3754867	con-ME
28837044	con-ME
27860531	con-ME
17503776	con-ME
18673379	con-ME
10738542	con-ME
22218818	con-ME
5269086	con-ME
26946448	con-ME
32675702	con-ME
30240102	con-ME
30095217	con-ME
20619270	con-ME
25738466	con-ME
22303381	con-ME
24615709	con-ME
11178646	con-ME
34095356	con-ME
29751648	con-ME
26663223	con-ME
25777234	con-ME
9072414	con-ME
40381972	con-ME
25403353	con-ME
31698805	con-ME
8703002	con-ME
108384675	pds-5-PM
152026248	pds-5-PM
72344540	pds-5-PM
58384053	pds-5-PM
40033728	pds-5-PM
86419437	pds-5-PM
66089308	pds-5-PM
68087793	pds-5-PM
46397504	pds-5-PM
111390309	pds-5-PM
92767798	pds-5-PM
60918418	pds-5-PM
49826283	pds-5-PM
64393371	pds-5-PM
63466452	pds-5-PM
73052294	pds-5-PM
147464188	pds-5-PM
89280773	pds-5-PM
66200670	pds-5-PM
26119176	pds-5-PM
30954730	pds-5-PM
54375317	pds-5-PM
38848792	pds-5-PM
40521199	pds-5-PM
32890059	pds-5-PM
116104592	pds-5-PM
51722987	pds-5-PM
27883258	pds-5-PM
56092214	pds-5-PM
23598762	pds-5-PM
35864268	pds-5-PM
74677277	pds-5-PM
56406669	pds-5-PM
32661018	pds-5-PM
32661018	pds-5-PM
70250820	pds-5-PM
39413040	pds-5-PM
17530797	pds-5-PM
29138820	pds-5-PM
67371320	pds-5-PM
76831448	pds-5-PM
36560918	pds-5-PM
57311550	pds-5-PM
69412105	pds-5-PM
131800820	pds-5-PM
18431015	pds-5-PM
85317633	pds-5-PM
32096051	pds-5-PM
36375101	pds-5-PM
23345458	pds-5-PM
20421707	pds-5-PM
5989969	pds-5-PM
9753352	pds-5-PM
26934275	pds-5-PM
38651384	pds-5-PM
24878794	pds-5-PM
54742359	pds-5-PM
65708618	pds-5-PM
52784710	pds-5-PM
50098002	pds-5-PM
38242828	pds-5-PM
29939238	pds-5-PM
22507848	pds-5-PM
31991540	pds-5-PM
18539420	pds-5-PM
7972014	pds-5-PM
8173445	pds-5-PM
4300979	pds-5-PM
30322343	pds-5-PM
38974337	pds-5-PM
47128265	pds-5-PM
18425484	pds-5-PM
18547403	pds-5-PM
8988042	pds-5-PM
31944138	pds-5-PM
28054583	pds-5-PM
31728328	pds-5-PM
8734395	pds-5-PM
16273706	pds-5-PM
22887482	pds-5-PM
124739549	pds-5-PM
51311652	pds-5-PM
30275263	pds-5-PM
22039466	pds-5-PM
70514221	pds-5-PM
99502541	pds-5-PM
123897974	pds-5-PM
44662761	pds-5-PM
60517440	pds-5-PM
85770824	pds-5-PM
37497622	pds-5-PM
59359464	pds-5-PM
63052880	pds-5-PM
50469610	pds-5-PM
14158304	pds-5-PM
67468975	pds-5-PM
33364338	pds-5-PM
58264298	pds-5-PM
21200504	pds-5-PM
52346533	pds-5-PM
20427737	pds-5-PM
15411858	pds-5-PM
35586217	pds-5-PM
13605953	pds-5-PM
14937384	pds-5-PM
102304102	pds-5-PM
12897592	pds-5-PM
41819904	pds-5-PM
80868739	pds-5-PM
66853552	pds-5-PM
15912091	pds-5-PM
97426927	pds-5-PM
53574810	pds-5-PM
101342266	pds-5-PM
36752648	pds-5-PM
157034523	pds-5-PM
27762838	pds-5-PM
94828159	pds-5-PM
23981326	pds-5-PM
41815983	pds-5-PM
38491748	pds-5-PM
22173518	pds-5-PM
35957598	pds-5-PM
13328350	pds-5-PM
46174182	pds-5-PM
24298825	pds-5-PM
80721258	pds-5-PM
61148556	pds-5-PM
77865614	pds-5-PM
48986316	pds-5-PM
70055146	pds-5-PM
19907112	pds-5-PM
26003086	pds-5-PM
25609323	pds-5-PM
63733499	pds-5-PM
9469213	pds-5-PM
103065790	pds-5-PM
120117643	pds-5-PM
17783807	pds-5-PM
42927257	pds-5-PM
27778010	pds-5-PM
55602650	pds-5-PM
87179875	pds-5-PM
63125200	pds-5-PM
7617066	pds-5-PM
24208183	pds-5-PM
16599429	pds-5-PM
38423687	pds-5-PM
11116358	pds-5-PM
12949198	pds-5-PM
28008644	pds-5-PM
32155461	pds-5-PM
40329820	pds-5-PM
51948799	pds-5-PM
15184525	pds-5-PM
12442387	pds-5-PM
17051222	pds-5-PM
32115295	pds-5-PM
26081451	pds-5-PM
10094449	pds-5-PM
9028564	pds-5-PM
9101971	pds-5-PM
8581810	pds-5-PM
22815257	pds-5-PM
37950065	pds-5-PM
38443898	pds-5-PM
37099113	pds-5-PM
33967486	pds-5-PM
29277820	pds-5-PM
19201377	pds-5-PM
22059418	pds-5-PM
47544588	pds-5-PM
26157711	pds-5-PM
19993939	pds-5-PM
27149209	pds-5-PM
11913625	pds-5-PM
10395267	pds-5-PM
24638507	pds-5-PM
12969978	pds-5-PM
13576689	pds-5-PM
13789054	pds-5-PM
41375251	pds-5-PM
23236535	pds-5-PM
10827636	pds-5-PM
14190131	pds-5-PM
29546669	pds-5-PM
33680365	pds-5-PM
9087616	pds-5-PM
9078850	pds-5-ME
7362149	pds-5-ME
8845483	pds-5-ME
24257489	pds-5-ME
13185825	pds-5-ME
10546835	pds-5-ME
9423144	pds-5-ME
5192770	pds-5-ME
13031500	pds-5-ME
5465278	pds-5-ME
12671327	pds-5-ME
12895413	pds-5-ME
32397113	pds-5-ME
5986980	pds-5-ME
16702463	pds-5-ME
11986010	pds-5-ME
18435298	pds-5-ME
13109910	pds-5-ME
5486136	pds-5-ME
12796801	pds-5-ME
8733914	pds-5-ME
9413687	pds-5-ME
17659760	pds-5-ME
17183530	pds-5-ME
19134567	pds-5-ME
9981525	pds-5-ME
14496611	pds-5-ME
12935322	pds-5-ME
13062747	pds-5-ME
24039324	pds-5-ME
21590825	pds-5-ME
18736951	pds-5-ME
8987347	pds-5-ME
10698228	pds-5-ME
12196648	pds-5-ME
15530837	pds-5-ME
5712771	pds-5-ME
12186310	pds-5-ME
16046917	pds-5-ME
10144601	pds-5-ME
7852687	pds-5-ME
14981199	pds-5-ME
11447104	pds-5-ME
8627054	pds-5-ME
6171079	pds-5-ME
8092995	pds-5-ME
12870831	pds-5-ME
17111017	pds-5-ME
8706375	pds-5-ME
8405365	pds-5-ME
10004138	pds-5-ME
16849322	pds-5-ME
10522577	pds-5-ME
13004055	pds-5-ME
12566961	pds-5-ME
10923205	pds-5-ME
7621893	pds-5-ME
14811674	pds-5-ME
17422751	pds-5-ME
9519154	pds-5-ME
19280216	pds-5-ME
2949228	pds-5-ME
11765448	pds-5-ME
5831677	pds-5-ME
15203278	pds-5-ME
9431709	pds-5-ME
12702076	pds-5-ME
12719796	pds-5-ME
13868845	pds-5-ME
3399190	pds-5-ME
12462781	pds-5-ME
5085944	pds-5-ME
17499788	pds-5-ME
10545606	pds-5-ME
16926774	pds-5-ME
14622290	pds-5-ME
15266537	pds-5-ME
13242508	pds-5-ME
16794045	pds-5-ME
15051530	pds-5-ME
12950155	pds-5-ME
11887105	pds-5-ME
3549940	pds-5-ME
15125346	pds-5-ME
5805722	pds-5-ME
4401511	pds-5-ME
8157276	pds-5-ME
4580776	pds-5-ME
7010529	pds-5-ME
4379090	pds-5-ME
14479802	pds-5-ME
12401448	pds-5-ME
18976997	pds-5-ME
2135718	pds-5-ME
4943786	pds-5-ME
8562545	pds-5-ME
9275288	pds-5-ME
8665506	pds-5-ME
4375595	pds-5-ME
11641952	pds-5-ME
9970645	pds-5-ME
10733062	pds-5-ME
13131174	pds-5-ME
8073016	pds-5-ME
3264873	pds-5-ME
9759965	pds-5-ME
11267235	pds-5-ME
12764590	pds-5-ME
10181721	pds-5-ME
4772951	pds-5-ME
7413702	pds-5-ME
6249388	pds-5-ME
10689870	pds-5-ME
11559625	pds-5-ME
7890591	pds-5-ME
7221975	pds-5-ME
4757745	pds-5-ME
16581384	pds-5-ME
12087360	pds-5-ME
9383553	pds-5-ME
6852154	pds-5-ME
2375856	pds-5-ME
5554208	pds-5-ME
16321556	pds-5-ME
17153298	pds-5-ME
13982990	pds-5-ME
13735845	pds-5-ME
16656810	pds-5-ME
8883094	pds-5-ME
3981401	pds-5-ME
10313697	pds-5-ME
3242843	pds-5-ME
13928949	pds-5-ME
9856200	pds-5-ME
5929357	pds-5-ME
11156690	pds-5-ME
11914183	pds-5-ME
16625985	pds-5-ME
8954616	pds-5-ME
3219328	pds-5-ME
10600668	pds-5-ME
15554782	pds-5-ME
13012873	pds-5-ME
11095155	pds-5-ME
13372798	pds-5-ME
13139361	pds-5-ME
8048604	pds-5-ME
16314654	pds-5-ME
13161326	pds-5-ME
19044517	pds-5-ME
7591126	pds-5-ME
3852782	pds-5-ME
5494539	pds-5-ME
14937083	pds-5-ME
6033463	pds-5-ME
20167735	pds-5-ME
16370708	pds-5-ME
9744180	pds-5-ME
13855280	pds-5-ME
4151903	pds-5-ME
12713370	pds-5-ME

## Sheet: 7F
RawIntDen	group
1101317	con-PM
1398688	con-PM
1380172	con-PM
1169639	con-PM
2009800	con-PM
2289804	con-PM
6611362	con-PM
4458159	con-PM
2625288	con-PM
1275001	con-PM
4180013	con-PM
3111794	con-PM
1261292	con-PM
1166804	con-PM
1099717	con-PM
2291532	con-PM
2651368	con-PM
2210248	con-PM
1025123	con-PM
2184422	con-PM
1415957	con-PM
2780352	con-PM
1596760	con-PM
1952736	con-PM
5061615	con-PM
2143941	con-PM
2682776	con-PM
3480632	con-PM
3206304	con-PM
1244595	con-PM
1080454	con-PM
2020243	con-PM
3384563	con-PM
687983	con-PM
4572164	con-PM
6080426	con-PM
2201663	con-PM
4899841	con-PM
1065037	con-PM
779377	con-PM
637792	con-PM
762628	con-PM
803951	con-PM
1579916	con-PM
1395378	con-PM
5148269	con-PM
2865589	con-PM
3664386	con-PM
4471571	con-PM
2381281	con-PM
1837279	con-PM
4538110	con-PM
874669	con-PM
663518	con-PM
698478	con-PM
1424393	con-PM
1272602	con-PM
1631176	con-PM
776683	con-PM
698543	con-PM
978821	con-PM
1593157	con-PM
2951230	con-PM
1568779	con-PM
1442654	con-PM
1673498	con-PM
1376889	con-PM
1134825	con-PM
3042470	con-PM
3654525	con-PM
2444286	con-PM
2425115	con-PM
2796263	con-PM
4561560	con-PM
1888070	con-PM
2620630	con-PM
2511903	con-PM
1974462	con-PM
3543178	con-PM
4977318	con-PM
1153759	con-PM
949113	con-PM
4248997	con-PM
2452712	con-PM
1987692	con-PM
1674491	con-PM
3134670	con-PM
5670940	con-PM
6003531	con-PM
4242300	con-PM
6696513	con-PM
1782545	con-PM
1547349	con-PM
2502672	con-PM
1710817	con-PM
1482732	con-PM
3609506	con-PM
5994659	con-PM
3135488	con-PM
3433332	con-PM
829442	con-PM
1408575	con-PM
988174	con-PM
1794662	con-PM
1065592	con-PM
1492384	con-PM
1072884	con-PM
1063699	con-PM
1294687	con-PM
1859937	con-PM
1290995	con-PM
5059328	con-PM
4374728	con-PM
981586	con-PM
1000614	con-PM
5976470	con-PM
1063773	con-PM
701006	con-PM
950823	con-PM
1015736	con-PM
3229998	con-PM
1352803	con-PM
1302374	con-PM
895245	con-PM
1923203	con-PM
1029738	con-PM
4099193	con-PM
3317058	con-PM
3683905	con-PM
1568988	con-PM
1894246	con-PM
1174190	con-PM
2098606	con-PM
893782	con-PM
799819	con-PM
730157	con-PM
829723	con-PM
587019	con-PM
608148	con-PM
2161575	con-PM
1856245	con-PM
2859029	con-PM
672351	con-PM
865639	con-PM
2175174	con-PM
1899891	con-PM
1950727	con-PM
1489137	con-PM
1030100	con-PM
929894	con-PM
1297887	con-PM
2146078	con-PM
4608719	con-PM
2690790	con-PM
1377938	con-PM
802564	con-PM
3514781	con-PM
1215479	con-PM
20354906	con-ME
13464271	con-ME
24723948	con-ME
21155506	con-ME
19977388	con-ME
23124227	con-ME
19977772	con-ME
20571912	con-ME
17192178	con-ME
17965028	con-ME
20863687	con-ME
21401606	con-ME
18353740	con-ME
21703891	con-ME
17988183	con-ME
21828509	con-ME
18153943	con-ME
22226458	con-ME
23407167	con-ME
21605247	con-ME
18865723	con-ME
14353268	con-ME
18700350	con-ME
27902653	con-ME
20675423	con-ME
15051866	con-ME
14282936	con-ME
17384375	con-ME
31111670	con-ME
21106842	con-ME
19228537	con-ME
9118669	con-ME
9222584	con-ME
20579650	con-ME
7800187	con-ME
6370564	con-ME
8717283	con-ME
14317199	con-ME
20343691	con-ME
14509497	con-ME
9869963	con-ME
12314447	con-ME
12249604	con-ME
11142818	con-ME
6346431	con-ME
10384493	con-ME
8194717	con-ME
11059341	con-ME
12442423	con-ME
12435102	con-ME
13302085	con-ME
14330839	con-ME
6958589	con-ME
8506531	con-ME
10752952	con-ME
12116467	con-ME
17450699	con-ME
16616107	con-ME
17514749	con-ME
11511194	con-ME
8448685	con-ME
8454656	con-ME
32000388	con-ME
21606054	con-ME
10259710	con-ME
11075807	con-ME
21209638	con-ME
12466951	con-ME
13259978	con-ME
15771200	con-ME
27135219	con-ME
14189283	con-ME
30672477	con-ME
18236069	con-ME
15632198	con-ME
18261447	con-ME
11526539	con-ME
15294630	con-ME
15161825	con-ME
11449424	con-ME
23264713	con-ME
11472562	con-ME
15759688	con-ME
3459468	con-ME
12053809	con-ME
4935465	con-ME
10487021	con-ME
13514596	con-ME
15183317	con-ME
22109721	con-ME
22735851	con-ME
8376229	con-ME
5756874	con-ME
10018738	con-ME
12064282	con-ME
8318133	con-ME
20272386	con-ME
18930853	con-ME
9407291	con-ME
6555144	con-ME
9494361	con-ME
7168361	con-ME
7776104	con-ME
13579761	con-ME
11122314	con-ME
7768473	con-ME
10913894	con-ME
12091536	con-ME
20169262	con-ME
9092979	con-ME
14171980	con-ME
5354295	con-ME
14096740	con-ME
17255278	con-ME
6370513	con-ME
2178481	con-ME
17821364	con-ME
8206049	con-ME
9105352	con-ME
17278110	con-ME
13905165	con-ME
16048335	con-ME
10559422	con-ME
9187376	con-ME
16595853	con-ME
10548615	con-ME
3843812	con-ME
18103117	con-ME
12495044	con-ME
7405259	con-ME
8529607	con-ME
5373417	con-ME
11799866	con-ME
5668824	con-ME
12697366	con-ME
14365387	con-ME
25910333	con-ME
5784424	con-ME
21782228	con-ME
28222594	con-ME
18457268	con-ME
21690370	con-ME
26430300	con-ME
13172074	con-ME
8811254	con-ME
28591599	con-ME
34837285	con-ME
18268425	con-ME
21860798	con-ME
28328992	con-ME
20236437	con-ME
29679365	con-ME
19696552	con-ME
9731875	con-ME
10963216	con-ME
9181540	pds-5-PM
3487469	pds-5-PM
5653938	pds-5-PM
6939487	pds-5-PM
6479079	pds-5-PM
1295188	pds-5-PM
1865603	pds-5-PM
1283459	pds-5-PM
4546195	pds-5-PM
3617044	pds-5-PM
5897757	pds-5-PM
2221128	pds-5-PM
2395426	pds-5-PM
1672678	pds-5-PM
6507017	pds-5-PM
4474986	pds-5-PM
1825329	pds-5-PM
1268591	pds-5-PM
3124846	pds-5-PM
1838345	pds-5-PM
1030420	pds-5-PM
1375780	pds-5-PM
1005756	pds-5-PM
3465696	pds-5-PM
1565337	pds-5-PM
1373137	pds-5-PM
1029304	pds-5-PM
864404	pds-5-PM
892237	pds-5-PM
4688341	pds-5-PM
4028607	pds-5-PM
4740236	pds-5-PM
2684145	pds-5-PM
3463405	pds-5-PM
1812051	pds-5-PM
905763	pds-5-PM
821797	pds-5-PM
1735285	pds-5-PM
1740362	pds-5-PM
800053	pds-5-PM
2879438	pds-5-PM
1280732	pds-5-PM
693253	pds-5-PM
2369802	pds-5-PM
2280582	pds-5-PM
1629575	pds-5-PM
831141	pds-5-PM
2455246	pds-5-PM
1137887	pds-5-PM
1367484	pds-5-PM
5006012	pds-5-PM
3232526	pds-5-PM
3651113	pds-5-PM
2480170	pds-5-PM
1327563	pds-5-PM
3683441	pds-5-PM
791716	pds-5-PM
1482729	pds-5-PM
3102167	pds-5-PM
3866667	pds-5-PM
1228140	pds-5-PM
5756990	pds-5-PM
2815681	pds-5-PM
4524683	pds-5-PM
4367126	pds-5-PM
2103981	pds-5-PM
3122725	pds-5-PM
1602945	pds-5-PM
5298797	pds-5-PM
6182194	pds-5-PM
5794674	pds-5-PM
1919602	pds-5-PM
1940564	pds-5-PM
1519661	pds-5-PM
1610341	pds-5-PM
1507124	pds-5-PM
1104441	pds-5-PM
3736486	pds-5-PM
3713263	pds-5-PM
5381409	pds-5-PM
8230058	pds-5-PM
2126660	pds-5-PM
2241911	pds-5-PM
1275190	pds-5-PM
1356726	pds-5-PM
1338916	pds-5-PM
1544876	pds-5-PM
963782	pds-5-PM
2134765	pds-5-PM
3608542	pds-5-PM
1223879	pds-5-PM
1100835	pds-5-PM
1082579	pds-5-PM
1074447	pds-5-PM
769864	pds-5-PM
1855203	pds-5-PM
2114659	pds-5-PM
1853683	pds-5-PM
1705668	pds-5-PM
1006050	pds-5-PM
754971	pds-5-PM
677126	pds-5-PM
2233119	pds-5-PM
2226340	pds-5-PM
857125	pds-5-PM
1050519	pds-5-PM
1327328	pds-5-PM
873324	pds-5-PM
675193	pds-5-PM
2113843	pds-5-PM
1860294	pds-5-PM
791180	pds-5-PM
552461	pds-5-PM
715926	pds-5-PM
554883	pds-5-PM
1609936	pds-5-PM
3179555	pds-5-PM
1495295	pds-5-PM
808660	pds-5-PM
2867894	pds-5-PM
1189649	pds-5-PM
417227	pds-5-PM
657757	pds-5-PM
2626019	pds-5-PM
687747	pds-5-PM
1420253	pds-5-PM
1311520	pds-5-PM
857692	pds-5-PM
1178942	pds-5-PM
1642094	pds-5-PM
604756	pds-5-PM
500234	pds-5-PM
1586701	pds-5-PM
2977414	pds-5-PM
1603472	pds-5-PM
1795439	pds-5-PM
1462122	pds-5-PM
713446	pds-5-PM
2036696	pds-5-PM
2618516	pds-5-PM
783806	pds-5-PM
1963130	pds-5-PM
814049	pds-5-PM
942181	pds-5-PM
14732400	pds-5-ME
21178760	pds-5-ME
20052161	pds-5-ME
25045023	pds-5-ME
10645531	pds-5-ME
21393526	pds-5-ME
24743872	pds-5-ME
16563249	pds-5-ME
14812594	pds-5-ME
7936245	pds-5-ME
19018773	pds-5-ME
23595870	pds-5-ME
13987337	pds-5-ME
14160305	pds-5-ME
15392788	pds-5-ME
8112322	pds-5-ME
7960516	pds-5-ME
9459537	pds-5-ME
8979506	pds-5-ME
2449648	pds-5-ME
11785817	pds-5-ME
10285026	pds-5-ME
17866522	pds-5-ME
10066406	pds-5-ME
17233616	pds-5-ME
10895849	pds-5-ME
13358227	pds-5-ME
8215903	pds-5-ME
16738818	pds-5-ME
13611456	pds-5-ME
17090676	pds-5-ME
22475527	pds-5-ME
12242909	pds-5-ME
14042038	pds-5-ME
9460448	pds-5-ME
7647316	pds-5-ME
16436181	pds-5-ME
9837697	pds-5-ME
6759781	pds-5-ME
18443802	pds-5-ME
29665176	pds-5-ME
18526269	pds-5-ME
8015178	pds-5-ME
26783320	pds-5-ME
25316565	pds-5-ME
23854217	pds-5-ME
23223443	pds-5-ME
15877097	pds-5-ME
9599265	pds-5-ME
12119494	pds-5-ME
21896335	pds-5-ME
16113645	pds-5-ME
19356793	pds-5-ME
13481582	pds-5-ME
2546480	pds-5-ME
8909936	pds-5-ME
10581320	pds-5-ME
2762361	pds-5-ME
6890208	pds-5-ME
32106078	pds-5-ME
27606805	pds-5-ME
41844623	pds-5-ME
22574868	pds-5-ME
21577046	pds-5-ME
12584481	pds-5-ME
5548842	pds-5-ME
20846493	pds-5-ME
33263172	pds-5-ME
29189131	pds-5-ME
16774251	pds-5-ME
6930782	pds-5-ME
12956632	pds-5-ME
18110425	pds-5-ME
14422909	pds-5-ME
20751297	pds-5-ME
36052900	pds-5-ME
17264051	pds-5-ME
16088915	pds-5-ME
23195646	pds-5-ME
36023302	pds-5-ME
35617989	pds-5-ME
22838552	pds-5-ME
38027676	pds-5-ME
59985517	pds-5-ME
19594824	pds-5-ME
10367362	pds-5-ME
22777422	pds-5-ME
6161137	pds-5-ME
9062587	pds-5-ME
8419225	pds-5-ME
10978694	pds-5-ME
15509018	pds-5-ME
8837966	pds-5-ME
6711148	pds-5-ME
4590143	pds-5-ME
4912215	pds-5-ME
12299147	pds-5-ME
11898349	pds-5-ME
13326719	pds-5-ME
14029801	pds-5-ME
10988566	pds-5-ME
7412858	pds-5-ME
9691984	pds-5-ME
13060801	pds-5-ME
6006413	pds-5-ME
6023767	pds-5-ME
1640595	pds-5-ME
7846113	pds-5-ME
18808856	pds-5-ME
11003692	pds-5-ME
17685923	pds-5-ME
24500193	pds-5-ME
15985882	pds-5-ME
9032555	pds-5-ME
7371733	pds-5-ME
3689614	pds-5-ME
10952085	pds-5-ME
15356052	pds-5-ME
18348561	pds-5-ME
11553931	pds-5-ME
19243296	pds-5-ME
3715213	pds-5-ME
2098165	pds-5-ME
19963943	pds-5-ME
25064577	pds-5-ME
12688326	pds-5-ME
14733383	pds-5-ME
15143984	pds-5-ME
12958921	pds-5-ME
10606141	pds-5-ME
21712534	pds-5-ME
13349704	pds-5-ME
11931853	pds-5-ME
24066389	pds-5-ME
32328620	pds-5-ME

## Sheet: 7I
RawIntDen	group
126867534	con-PM
63314788	con-PM
42856950	con-PM
41810491	con-PM
30829822	con-PM
30371775	con-PM
26581919	con-PM
26133364	con-PM
61738194	con-PM
65047991	con-PM
99569484	con-PM
35290248	con-PM
71490746	con-PM
134135690	con-PM
115275781	con-PM
120003857	con-PM
52049856	con-PM
55725558	con-PM
94078116	con-PM
99813865	con-PM
57555255	con-PM
35541390	con-PM
38270477	con-PM
45152962	con-PM
54906077	con-PM
22364275	con-PM
14596651	con-PM
46509831	con-PM
18641659	con-PM
12340423	con-PM
15275075	con-PM
35785927	con-PM
80663342	con-PM
50645797	con-PM
66289091	con-PM
12910673	con-PM
8409454	con-PM
11891687	con-PM
62127764	con-PM
76713348	con-PM
46115452	con-PM
87213704	con-PM
9032484	con-PM
37392607	con-PM
18591854	con-PM
51097959	con-PM
48075662	con-PM
60456324	con-PM
37602899	con-PM
19146042	con-PM
26397539	con-PM
36600886	con-PM
41586274	con-PM
47706774	con-PM
27886831	con-PM
80625493	con-PM
64939576	con-PM
20151145	con-PM
41804031	con-PM
77150615	con-PM
38578471	con-PM
70341572	con-PM
31678547	con-PM
29818908	con-PM
87709365	con-PM
40778897	con-PM
64429577	con-PM
114736477	con-PM
107064978	con-PM
44809083	con-PM
35205987	con-PM
67534439	con-PM
88376599	con-PM
62557807	con-PM
41378342	con-PM
66146873	con-PM
71792796	con-PM
155849811	con-PM
114715321	con-PM
88152437	con-PM
73584924	con-PM
32658682	con-PM
47750468	con-PM
55692105	con-PM
113127712	con-PM
43657310	con-PM
50981868	con-PM
44983151	con-PM
68397867	con-PM
14100318	con-PM
26429390	con-PM
30411800	con-PM
21891063	con-PM
50965177	con-PM
38535014	con-PM
84473596	con-PM
30593303	con-PM
82025331	con-PM
33320687	con-PM
17898221	con-PM
60187694	con-PM
41133040	con-PM
58935903	con-PM
20850839	con-PM
40557348	con-PM
55138424	con-PM
9726222	con-PM
7284070	con-PM
32261333	con-PM
13714782	con-PM
34800226	con-PM
25503786	con-PM
20498191	con-PM
22513362	con-PM
22627925	con-PM
17451935	con-PM
27673856	con-PM
46125347	con-PM
32527358	con-PM
63550166	con-PM
15153544	con-PM
33171081	con-PM
14956941	con-PM
20611255	con-PM
29497380	con-PM
36314676	con-PM
18847589	con-PM
140965037	chk-2pds-5-PM
86527020	chk-2pds-5-PM
101824563	chk-2pds-5-PM
142906314	chk-2pds-5-PM
41975684	chk-2pds-5-PM
130790398	chk-2pds-5-PM
104902646	chk-2pds-5-PM
72315310	chk-2pds-5-PM
103300039	chk-2pds-5-PM
78326070	chk-2pds-5-PM
82691838	chk-2pds-5-PM
146451066	chk-2pds-5-PM
39581149	chk-2pds-5-PM
47146014	chk-2pds-5-PM
96951976	chk-2pds-5-PM
119118398	chk-2pds-5-PM
130802426	chk-2pds-5-PM
117916699	chk-2pds-5-PM
98425081	chk-2pds-5-PM
129907505	chk-2pds-5-PM
104492111	chk-2pds-5-PM
101219441	chk-2pds-5-PM
120788551	chk-2pds-5-PM
104615995	chk-2pds-5-PM
34053250	chk-2pds-5-PM
84685270	chk-2pds-5-PM
13132418	chk-2pds-5-PM
34722782	chk-2pds-5-PM
75007157	chk-2pds-5-PM
94542528	chk-2pds-5-PM
93096153	chk-2pds-5-PM
100672309	chk-2pds-5-PM
54491965	chk-2pds-5-PM
41573289	chk-2pds-5-PM
25075697	chk-2pds-5-PM
17257141	chk-2pds-5-PM
63525308	chk-2pds-5-PM
82176042	chk-2pds-5-PM
22833485	chk-2pds-5-PM
100914677	chk-2pds-5-PM
46834643	chk-2pds-5-PM
62068331	chk-2pds-5-PM
76145533	chk-2pds-5-PM
28125182	chk-2pds-5-PM
85607055	chk-2pds-5-PM
121658282	chk-2pds-5-PM
53232417	chk-2pds-5-PM
57231254	chk-2pds-5-PM
24849529	chk-2pds-5-PM
36228775	chk-2pds-5-PM
9546642	chk-2pds-5-PM
69793136	chk-2pds-5-PM
16561655	chk-2pds-5-PM
38622776	chk-2pds-5-PM
42801384	chk-2pds-5-PM
24636088	chk-2pds-5-PM
28198241	chk-2pds-5-PM
52924468	chk-2pds-5-PM
21772095	chk-2pds-5-PM
31699139	chk-2pds-5-PM
21074989	chk-2pds-5-PM
7486949	chk-2pds-5-PM
26392806	chk-2pds-5-PM
58571664	chk-2pds-5-PM
17277059	chk-2pds-5-PM
89436321	chk-2pds-5-PM
77677725	chk-2pds-5-PM
65430327	chk-2pds-5-PM
115194492	chk-2pds-5-PM
66644640	chk-2pds-5-PM
61061843	chk-2pds-5-PM
35706496	chk-2pds-5-PM
39651904	chk-2pds-5-PM
32518561	chk-2pds-5-PM
51643531	chk-2pds-5-PM
66596342	chk-2pds-5-PM
57373732	chk-2pds-5-PM
52821993	chk-2pds-5-PM
14898482	chk-2pds-5-PM
54634155	chk-2pds-5-PM
42512575	chk-2pds-5-PM
20164992	chk-2pds-5-PM
30401278	chk-2pds-5-PM
14927467	chk-2pds-5-PM
29051879	chk-2pds-5-PM
43076251	chk-2pds-5-PM
47237718	chk-2pds-5-PM
25048669	chk-2pds-5-PM
29902497	chk-2pds-5-PM
89851773	chk-2pds-5-PM
73276146	chk-2pds-5-PM
28174506	chk-2pds-5-PM
29960269	chk-2pds-5-PM
26513787	chk-2pds-5-PM
39152341	chk-2pds-5-PM
22489014	chk-2pds-5-PM
28063432	chk-2pds-5-PM
34848044	chk-2pds-5-PM
41493873	chk-2pds-5-PM
12833739	chk-2pds-5-PM
34698230	chk-2pds-5-PM
42453391	chk-2pds-5-PM
33730083	chk-2pds-5-PM
37445811	chk-2pds-5-PM
10165153	chk-2pds-5-PM
49144057	chk-2pds-5-PM
25534335	chk-2pds-5-PM
38540408	chk-2pds-5-PM
23872232	chk-2pds-5-PM
20499547	chk-2pds-5-PM
33583593	chk-2pds-5-PM
28028916	chk-2pds-5-PM
29757297	chk-2pds-5-PM
12201466	chk-2pds-5-PM
30084811	chk-2pds-5-PM
10457453	chk-2pds-5-PM
17568443	chk-2pds-5-PM
7412099	chk-2pds-5-PM
15073698	chk-2pds-5-PM
11759812	chk-2pds-5-PM
19089047	chk-2pds-5-PM
27127880	chk-2pds-5-PM
21065833	chk-2pds-5-PM
50548219	chk-2pds-5-PM
9797964	chk-2pds-5-PM
15991486	chk-2pds-5-PM
59874151	chk-2pds-5-PM
63231424	chk-2pds-5wapl-1-PM
12755147	chk-2pds-5wapl-1-PM
61858678	chk-2pds-5wapl-1-PM
93788899	chk-2pds-5wapl-1-PM
39713220	chk-2pds-5wapl-1-PM
101015274	chk-2pds-5wapl-1-PM
16297797	chk-2pds-5wapl-1-PM
28041847	chk-2pds-5wapl-1-PM
52774641	chk-2pds-5wapl-1-PM
46552491	chk-2pds-5wapl-1-PM
66214897	chk-2pds-5wapl-1-PM
62602324	chk-2pds-5wapl-1-PM
100597883	chk-2pds-5wapl-1-PM
27545239	chk-2pds-5wapl-1-PM
65115677	chk-2pds-5wapl-1-PM
147959486	chk-2pds-5wapl-1-PM
40864123	chk-2pds-5wapl-1-PM
165915443	chk-2pds-5wapl-1-PM
119222584	chk-2pds-5wapl-1-PM
58269232	chk-2pds-5wapl-1-PM
26233652	chk-2pds-5wapl-1-PM
98123386	chk-2pds-5wapl-1-PM
23601914	chk-2pds-5wapl-1-PM
48579897	chk-2pds-5wapl-1-PM
29209135	chk-2pds-5wapl-1-PM
17798191	chk-2pds-5wapl-1-PM
30632280	chk-2pds-5wapl-1-PM
14130508	chk-2pds-5wapl-1-PM
23282763	chk-2pds-5wapl-1-PM
24175032	chk-2pds-5wapl-1-PM
17448621	chk-2pds-5wapl-1-PM
14600131	chk-2pds-5wapl-1-PM
33047315	chk-2pds-5wapl-1-PM
10875194	chk-2pds-5wapl-1-PM
15305245	chk-2pds-5wapl-1-PM
21515588	chk-2pds-5wapl-1-PM
32619825	chk-2pds-5wapl-1-PM
23994564	chk-2pds-5wapl-1-PM
101432376	chk-2pds-5wapl-1-PM
96289823	chk-2pds-5wapl-1-PM
136174154	chk-2pds-5wapl-1-PM
67369325	chk-2pds-5wapl-1-PM
42375343	chk-2pds-5wapl-1-PM
77688744	chk-2pds-5wapl-1-PM
47581025	chk-2pds-5wapl-1-PM
12094824	chk-2pds-5wapl-1-PM
41759999	chk-2pds-5wapl-1-PM
109432994	chk-2pds-5wapl-1-PM
57406574	chk-2pds-5wapl-1-PM
14917767	chk-2pds-5wapl-1-PM
95088418	chk-2pds-5wapl-1-PM
63946518	chk-2pds-5wapl-1-PM
10651255	chk-2pds-5wapl-1-PM
39719941	chk-2pds-5wapl-1-PM
20670045	chk-2pds-5wapl-1-PM
42014521	chk-2pds-5wapl-1-PM
114720345	chk-2pds-5wapl-1-PM
63418335	chk-2pds-5wapl-1-PM
84304484	chk-2pds-5wapl-1-PM
72319731	chk-2pds-5wapl-1-PM
89378629	chk-2pds-5wapl-1-PM
70796136	chk-2pds-5wapl-1-PM
83327054	chk-2pds-5wapl-1-PM
48059157	chk-2pds-5wapl-1-PM
75188505	chk-2pds-5wapl-1-PM
76035743	chk-2pds-5wapl-1-PM
57092889	chk-2pds-5wapl-1-PM
22673639	chk-2pds-5wapl-1-PM
10268427	chk-2pds-5wapl-1-PM
31618588	chk-2pds-5wapl-1-PM
40706431	chk-2pds-5wapl-1-PM
12053392	chk-2pds-5wapl-1-PM
56284873	chk-2pds-5wapl-1-PM
39724346	chk-2pds-5wapl-1-PM
9576903	chk-2pds-5wapl-1-PM
63156494	chk-2pds-5wapl-1-PM
43573400	chk-2pds-5wapl-1-PM
62386314	chk-2pds-5wapl-1-PM
36174606	chk-2pds-5wapl-1-PM
48254202	chk-2pds-5wapl-1-PM
46202006	chk-2pds-5wapl-1-PM
25461904	chk-2pds-5wapl-1-PM
16066323	chk-2pds-5wapl-1-PM
27690104	chk-2pds-5wapl-1-PM
32742374	chk-2pds-5wapl-1-PM
56802250	chk-2pds-5wapl-1-PM
38085595	chk-2pds-5wapl-1-PM
27701323	chk-2pds-5wapl-1-PM
45282855	chk-2pds-5wapl-1-PM
52071927	chk-2pds-5wapl-1-PM
15499284	chk-2pds-5wapl-1-PM
40312531	chk-2pds-5wapl-1-PM
9950665	chk-2pds-5wapl-1-PM
30559796	chk-2pds-5wapl-1-PM
22013793	chk-2pds-5wapl-1-PM
45813767	chk-2pds-5wapl-1-PM
12861874	chk-2pds-5wapl-1-PM
60204640	chk-2pds-5wapl-1-PM
12673498	con-ME
139932716	con-ME
100013078	con-ME
13747229	con-ME
52739955	con-ME
20122616	con-ME
27579298	con-ME
18046909	con-ME
16120656	con-ME
26512938	con-ME
17266600	con-ME
21266952	con-ME
12601705	con-ME
12422163	con-ME
21415190	con-ME
20079064	con-ME
33726169	con-ME
16762855	con-ME
16860881	con-ME
11515861	con-ME
34364214	con-ME
31498939	con-ME
23756560	con-ME
36542225	con-ME
31212672	con-ME
43642955	con-ME
12281493	con-ME
14889783	con-ME
16153726	con-ME
12067395	con-ME
35980659	con-ME
29052452	con-ME
22816628	con-ME
9092787	con-ME
19209719	con-ME
8234667	con-ME
7004005	con-ME
35096422	con-ME
25869752	con-ME
20191177	con-ME
25073114	con-ME
35587324	con-ME
12234414	con-ME
24122726	con-ME
16959708	con-ME
17088632	con-ME
20963414	con-ME
31286226	con-ME
19782603	con-ME
24503168	con-ME
8870124	con-ME
19946704	con-ME
31504019	con-ME
50858616	con-ME
28477846	con-ME
21213615	con-ME
32685301	con-ME
9910422	con-ME
41941872	con-ME
29742067	con-ME
58197420	con-ME
41326495	con-ME
32240352	con-ME
32920304	con-ME
43995331	con-ME
28381636	con-ME
20091723	con-ME
28952889	con-ME
26509563	con-ME
24929286	con-ME
33035061	con-ME
39048072	con-ME
33298609	con-ME
13132403	con-ME
27788724	con-ME
35074656	con-ME
31378085	con-ME
12869892	con-ME
26305379	con-ME
28307362	con-ME
20674466	con-ME
16939227	con-ME
14476139	con-ME
30575724	con-ME
23022028	con-ME
23935588	con-ME
30427108	con-ME
22639823	con-ME
13074846	con-ME
9242246	con-ME
21255459	con-ME
21876544	con-ME
22336528	con-ME
27814213	con-ME
22607243	con-ME
10983737	con-ME
27577721	con-ME
20837194	con-ME
32185532	con-ME
23534648	con-ME
22858010	con-ME
9175299	con-ME
22633097	con-ME
24761755	con-ME
24607243	con-ME
60552311	con-ME
4728206	con-ME
12076979	con-ME
27346664	con-ME
24750224	con-ME
16733847	con-ME
10039183	con-ME
10055307	con-ME
46753098	con-ME
37275502	con-ME
23030992	con-ME
23489913	con-ME
22628925	con-ME
23978294	con-ME
19858143	con-ME
19047292	con-ME
11876370	con-ME
9954159	con-ME
14839721	con-ME
31541890	con-ME
59570873	con-ME
48702236	con-ME
21210175	con-ME
10362233	con-ME
20710148	con-ME
3922186	chk-2pds-5-ME
2394584	chk-2pds-5-ME
5355845	chk-2pds-5-ME
14858081	chk-2pds-5-ME
2190780	chk-2pds-5-ME
22649342	chk-2pds-5-ME
2851991	chk-2pds-5-ME
14048125	chk-2pds-5-ME
5863157	chk-2pds-5-ME
2387531	chk-2pds-5-ME
3029460	chk-2pds-5-ME
3806042	chk-2pds-5-ME
5506234	chk-2pds-5-ME
3185059	chk-2pds-5-ME
4382958	chk-2pds-5-ME
8550587	chk-2pds-5-ME
4669924	chk-2pds-5-ME
9590911	chk-2pds-5-ME
6273305	chk-2pds-5-ME
2541135	chk-2pds-5-ME
2253514	chk-2pds-5-ME
2629026	chk-2pds-5-ME
1274104	chk-2pds-5-ME
1684824	chk-2pds-5-ME
1450782	chk-2pds-5-ME
741553	chk-2pds-5-ME
1896652	chk-2pds-5-ME
932952	chk-2pds-5-ME
1303981	chk-2pds-5-ME
1510183	chk-2pds-5-ME
4442244	chk-2pds-5-ME
4711052	chk-2pds-5-ME
4283249	chk-2pds-5-ME
4012496	chk-2pds-5-ME
5281518	chk-2pds-5-ME
6731616	chk-2pds-5-ME
4692617	chk-2pds-5-ME
2059228	chk-2pds-5-ME
1728417	chk-2pds-5-ME
5182129	chk-2pds-5-ME
1540904	chk-2pds-5-ME
4015985	chk-2pds-5-ME
2239920	chk-2pds-5-ME
5621168	chk-2pds-5-ME
1917333	chk-2pds-5-ME
5266290	chk-2pds-5-ME
1056113	chk-2pds-5-ME
5788002	chk-2pds-5-ME
4027562	chk-2pds-5-ME
1740449	chk-2pds-5-ME
2016355	chk-2pds-5-ME
4216882	chk-2pds-5-ME
1509015	chk-2pds-5-ME
927186	chk-2pds-5-ME
2033418	chk-2pds-5-ME
2817336	chk-2pds-5-ME
1675268	chk-2pds-5-ME
1207936	chk-2pds-5-ME
1527797	chk-2pds-5-ME
5033236	chk-2pds-5-ME
1305374	chk-2pds-5-ME
1136955	chk-2pds-5-ME
1386930	chk-2pds-5-ME
1771020	chk-2pds-5-ME
1813577	chk-2pds-5-ME
2286894	chk-2pds-5-ME
3082328	chk-2pds-5-ME
2294894	chk-2pds-5-ME
2210548	chk-2pds-5-ME
603165	chk-2pds-5-ME
696277	chk-2pds-5-ME
1378687	chk-2pds-5-ME
2194110	chk-2pds-5-ME
970561	chk-2pds-5-ME
688592	chk-2pds-5-ME
1167854	chk-2pds-5-ME
1265601	chk-2pds-5-ME
1120953	chk-2pds-5-ME
1333805	chk-2pds-5-ME
1400406	chk-2pds-5-ME
1531978	chk-2pds-5-ME
1245426	chk-2pds-5-ME
2279657	chk-2pds-5-ME
1272204	chk-2pds-5-ME
1047429	chk-2pds-5-ME
544453	chk-2pds-5-ME
990147	chk-2pds-5-ME
757495	chk-2pds-5-ME
1086261	chk-2pds-5-ME
1602526	chk-2pds-5-ME
2206639	chk-2pds-5-ME
1060385	chk-2pds-5-ME
2072616	chk-2pds-5-ME
1851576	chk-2pds-5-ME
1661058	chk-2pds-5-ME
869739	chk-2pds-5-ME
1585308	chk-2pds-5-ME
827721	chk-2pds-5-ME
3114603	chk-2pds-5-ME
1175845	chk-2pds-5-ME
1063704	chk-2pds-5-ME
702899	chk-2pds-5-ME
2170240	chk-2pds-5-ME
2578274	chk-2pds-5-ME
1607201	chk-2pds-5-ME
2478882	chk-2pds-5-ME
2903818	chk-2pds-5-ME
1551174	chk-2pds-5-ME
1167262	chk-2pds-5-ME
1315663	chk-2pds-5-ME
2230606	chk-2pds-5-ME
1697847	chk-2pds-5-ME
2440363	chk-2pds-5-ME
2223943	chk-2pds-5-ME
1098984	chk-2pds-5-ME
1629679	chk-2pds-5-ME
1753006	chk-2pds-5-ME
1685680	chk-2pds-5-ME
102214626	chk-2pds-5wapl-1-ME
14505621	chk-2pds-5wapl-1-ME
41311567	chk-2pds-5wapl-1-ME
21657913	chk-2pds-5wapl-1-ME
16272484	chk-2pds-5wapl-1-ME
62157968	chk-2pds-5wapl-1-ME
18917567	chk-2pds-5wapl-1-ME
25730970	chk-2pds-5wapl-1-ME
79897613	chk-2pds-5wapl-1-ME
17387672	chk-2pds-5wapl-1-ME
30188757	chk-2pds-5wapl-1-ME
60582870	chk-2pds-5wapl-1-ME
27316355	chk-2pds-5wapl-1-ME
23933158	chk-2pds-5wapl-1-ME
20991012	chk-2pds-5wapl-1-ME
36909377	chk-2pds-5wapl-1-ME
28491549	chk-2pds-5wapl-1-ME
27663742	chk-2pds-5wapl-1-ME
44276512	chk-2pds-5wapl-1-ME
18210388	chk-2pds-5wapl-1-ME
33673408	chk-2pds-5wapl-1-ME
11421654	chk-2pds-5wapl-1-ME
18960599	chk-2pds-5wapl-1-ME
25808363	chk-2pds-5wapl-1-ME
32834442	chk-2pds-5wapl-1-ME
31182748	chk-2pds-5wapl-1-ME
31809550	chk-2pds-5wapl-1-ME
24613867	chk-2pds-5wapl-1-ME
17497551	chk-2pds-5wapl-1-ME
37925266	chk-2pds-5wapl-1-ME
23204416	chk-2pds-5wapl-1-ME
18854248	chk-2pds-5wapl-1-ME
28654638	chk-2pds-5wapl-1-ME
26276992	chk-2pds-5wapl-1-ME
16172146	chk-2pds-5wapl-1-ME
32875968	chk-2pds-5wapl-1-ME
32315824	chk-2pds-5wapl-1-ME
30000608	chk-2pds-5wapl-1-ME
35090704	chk-2pds-5wapl-1-ME
20309477	chk-2pds-5wapl-1-ME
29168670	chk-2pds-5wapl-1-ME
44533863	chk-2pds-5wapl-1-ME
30238857	chk-2pds-5wapl-1-ME
33913514	chk-2pds-5wapl-1-ME
17869204	chk-2pds-5wapl-1-ME
28268553	chk-2pds-5wapl-1-ME
23282142	chk-2pds-5wapl-1-ME
31340780	chk-2pds-5wapl-1-ME
63765098	chk-2pds-5wapl-1-ME
28729798	chk-2pds-5wapl-1-ME
14566544	chk-2pds-5wapl-1-ME
26295089	chk-2pds-5wapl-1-ME
19231934	chk-2pds-5wapl-1-ME
8190957	chk-2pds-5wapl-1-ME
20160246	chk-2pds-5wapl-1-ME
21639952	chk-2pds-5wapl-1-ME
25782032	chk-2pds-5wapl-1-ME
10181948	chk-2pds-5wapl-1-ME
24123483	chk-2pds-5wapl-1-ME
12140131	chk-2pds-5wapl-1-ME
13016721	chk-2pds-5wapl-1-ME
14448968	chk-2pds-5wapl-1-ME
13696380	chk-2pds-5wapl-1-ME
25143814	chk-2pds-5wapl-1-ME
13927747	chk-2pds-5wapl-1-ME
50204905	chk-2pds-5wapl-1-ME
11174725	chk-2pds-5wapl-1-ME
14362612	chk-2pds-5wapl-1-ME
14026585	chk-2pds-5wapl-1-ME
16923561	chk-2pds-5wapl-1-ME
20085689	chk-2pds-5wapl-1-ME
26137933	chk-2pds-5wapl-1-ME
19814908	chk-2pds-5wapl-1-ME
13170676	chk-2pds-5wapl-1-ME
10593344	chk-2pds-5wapl-1-ME
12253178	chk-2pds-5wapl-1-ME
18364330	chk-2pds-5wapl-1-ME
27372524	chk-2pds-5wapl-1-ME
40646466	chk-2pds-5wapl-1-ME
7955192	chk-2pds-5wapl-1-ME
41582984	chk-2pds-5wapl-1-ME
27593592	chk-2pds-5wapl-1-ME
28410741	chk-2pds-5wapl-1-ME
7505962	chk-2pds-5wapl-1-ME
6816711	chk-2pds-5wapl-1-ME
8298323	chk-2pds-5wapl-1-ME
16755823	chk-2pds-5wapl-1-ME
12371207	chk-2pds-5wapl-1-ME
13194601	chk-2pds-5wapl-1-ME
26537885	chk-2pds-5wapl-1-ME
24539420	chk-2pds-5wapl-1-ME
24667722	chk-2pds-5wapl-1-ME
23971488	chk-2pds-5wapl-1-ME
25277231	chk-2pds-5wapl-1-ME
25008613	chk-2pds-5wapl-1-ME
16600687	chk-2pds-5wapl-1-ME
21161508	chk-2pds-5wapl-1-ME
18531388	chk-2pds-5wapl-1-ME
31966789	chk-2pds-5wapl-1-ME
39809576	chk-2pds-5wapl-1-ME
27712255	chk-2pds-5wapl-1-ME
23486931	chk-2pds-5wapl-1-ME
15776908	chk-2pds-5wapl-1-ME
56890810	chk-2pds-5wapl-1-ME
19871427	chk-2pds-5wapl-1-ME
8561042	chk-2pds-5wapl-1-ME
8680138	chk-2pds-5wapl-1-ME
7084623	chk-2pds-5wapl-1-ME
6475166	chk-2pds-5wapl-1-ME
5828673	chk-2pds-5wapl-1-ME
9458908	chk-2pds-5wapl-1-ME
7546677	chk-2pds-5wapl-1-ME
6007369	chk-2pds-5wapl-1-ME
18532992	chk-2pds-5wapl-1-ME
15531804	chk-2pds-5wapl-1-ME
