# Supplementary material for: ATM signaling modulates cohesin behavior in meiotic prophase and proliferating cells
Source: Nat Struct Mol Biol. 2023 Mar 6;30(4):436–50. doi: 10.1038/s41594-023-00929-5 (PMC10113158; doi:10.1038/s41594-023-00929-5)
Supplement: Source Data Fig. 8 — Statistical source data. [file 41594_2023_929_MOESM15_ESM.xlsx]

## Sheet: 8C
Group	Ratio
con	1
con	0.8097
con	1
con	1.1571
con	1
con	1.1623
con	0.809
con	1
con	1
con	0.5608
con	1.0906
con	1
con	1.0928
con	0.7389
con	1.0131
con	0.5338
con	0.8879
con	0.9914
con	0.9634
con	1
con	1
con	1.1118
con	1.0275
con	1.2088
con	1.7028
con	1.3395
con	1
con	1.2671
con	1
con	0.9224
con	1
con	0.9362
con	1.0953
con	0.9309
con	1.2085
con	1.0848
con	1.2447
con	1.2127
con	0.9036
con	1.1484
con	0.9363
con	1.0243
con	1
con	1
con	1
con	1
con	0.8745
con	0.8385
con	1.0945
con	1
con	1.0888
con	1
con	1.0553
con	1.0929
con	0.6639
con	1.2545
con	1.0521
con	1.1244
con	0.9442
con	1.3686
con	0.6404
con	1
con	1.0163
con	1
con	0.8223
con	0.8971
con	1.3661
con	1.2004
con	0.6337
con	0.9159
con	1.2949
con	1.1036
con	1.5244
con	1
con	1
eto	1.4951
eto	1.4507
eto	1.6415
eto	1.8848
eto	1.6133
eto	1.7434
eto	1.8717
eto	1.6264
eto	1.7765
eto	1.3907
eto	1.673
eto	1.4855
eto	1.3149
eto	1.4562
eto	2.5393
eto	2.1894
eto	1.6294
eto	1.9449
eto	2.2625
eto	1.6901
eto	1.9686
eto	1.6564
eto	1.3461
eto	1.736
eto	1.6675
eto	1.7885
eto	1.4941
eto	1.4385
eto	1.5849
eto	1.2634
eto	1.6823
eto	1.8707
eto	1.4463
eto	1.8076
eto	1.7562
eto	1.83
eto	1.3148
eto	1.8426
eto	1.5833
eto	1.5972
eto	1.6108
eto	1.6944
eto	1.7317
eto	1.6072
eto	1.4861
eto	1.9446
eto	1.5762
eto	1.8977
eto	1.5505
eto	1.9219
eto	1.4659
eto	1.6543
eto	1.3078
eto	1.5333
eto	1.8303
eto	1.5099
eto	1.9785
eto	1.7984
eto	1.7002
eto	1.6831
eto	1.6264
eto	1.6407
eto	1.7753
eto	1.3342
eto	1.7198
eto	1.4354
eto	1.5333
eto	1.5944
eto	1.86
eto	1.9434
eto	1.6757
eto	1.5101
eto	1.738
eto	1.5761
eto	1.6611
eto	1.7917
eto	1.6306
eto	1.8398
eto	1.5981
eto	1.8389
eto	1.5008
eto	1.5245
eto	1.5333
eto	1.6701
eto	1.7177
eto	1.4546
eto	1.8487
eto	1.8014
eto	1.8176
eto	1.708
eto	1.6364
eto	1.5878
eto	1.6123
eto	1.9735
eto	1.5706
eto	1.9274
eto	1.4027
eto	1.4187
eto	1.5351
eto	1.5214
eto	1.6065
eto	1.5503
eto	1.3485
eto	1.6592
eto	1.5333
eto	1.9326
eto	1.7385
eto	1.6929
eto	1.6471
eto	1.6991
eto	1.5494
eto	1.6977
eto	1.9063
eto	1.5004
eto	1.898
eto	1.796
bleo	1.3411
bleo	1.0861
bleo	1.3717
bleo	1.2011
bleo	1.2121
bleo	1.4809
bleo	1.1647
bleo	1.5937
bleo	1.2478
bleo	1.2467
bleo	1.5618
bleo	1.3712
bleo	1.593
bleo	1.232
bleo	1.4034
bleo	1.3409
bleo	1.3271
bleo	1.2269
bleo	1.0905
bleo	1.5837
bleo	1.1379
bleo	1.5587
bleo	1.6154
bleo	1.5349
bleo	1.3864
bleo	1.1038
bleo	1.1921
bleo	1.1939
bleo	1.2269
bleo	1.2924
bleo	1.2392
bleo	1.1923
bleo	1.4556
bleo	1.2068
bleo	1.296
bleo	1.2465
bleo	1.3087
bleo	1.3995
bleo	1.3192
bleo	1.0035
bleo	1.2825
bleo	1.7189
bleo	1.2577
bleo	1.6633
bleo	1.4923
bleo	1.2619
bleo	1.4799
bleo	1.4153
bleo	1.5369
bleo	1.3182
bleo	1.2385
bleo	1.6136
bleo	1.5829
bleo	1.5446
bleo	1.5817
bleo	1.6753
bleo	1.2441

## Sheet: 8D
Group	Ratio
bleo	1.5096
bleo	1.226
bleo	1.3428
bleo	1.1281
bleo	1.1727
bleo	1.2556
bleo	1.2701
bleo	1.458
bleo	1.4424
bleo	1.4058
bleo	1.3143
bleo	1.65
bleo	1.2319
bleo	1.4688
bleo	1.5363
bleo	1.4182
bleo	1.4541
bleo	1.6002
bleo	1.4596
bleo	1.2758
bleo	1.1823
bleo	1.3003
bleo	1.4823
bleo	1.3347
bleo	1.4622
bleo	1.5194
bleo	1.2918
bleo	1.4078
bleo	1.3456
bleo	1.475
bleo	1.46
bleo	1.2596
bleo	1.3115
bleo	1.2706
bleo	1.1804
bleo	1.3773
bleo	1.4344
bleo	1.2153
bleo	1.2522
bleo	1.4111
bleo	1.2187
bleo	1.3247
bleo	1.3563
bleo	1.4365
bleo	1.4397
bleo	1.2886
bleo	1.4613
bleo	1.2274
bleo	1.4573
bleo	1.3677
bleo	1.3961
bleo	1.3543
bleo	1.1867
bleo	1.2628
bleo	1.3726
bleo	1.3733
bleo	1.2747
bleo	1.3627
bleo	1.2072
bleo	1.2743
bleo	1.4618
bleo	1.1911
bleo	1.3347
bleo	1.511
bleo	1.4134
bleo	1.3774
bleo	1.3183
bleo	1.9599
bleo	1.5006
bleo	1.2967
bleo	1.2971
bleo	1.2806
bleo	1.4567
bleo	1.1922
bleo	1.4613
bleo	1.3331
bleo	1.254
con	1.3679
con	1.7376
con	0.9524
con	1.3874
con	1.0694
con	1.2656
con	0.9188
con	0.3847
con	1.232
con	0.9795
con	1.1212
con	0.9524
con	1.0077
con	1.3971
con	1.1414
con	1.1799
con	1.2727
con	0.7933
con	1.2095
con	0.7785
con	1.0799
con	0.7035
con	1.0773
con	1.2007
con	0.7577
con	1.0046
con	1.0281
con	1.0687
con	1.3685
con	0.611
con	1.0255
con	0.8384
con	1.1258
con	0.4926
con	1.1844
con	0.6731
con	0.9597
con	0.9656
con	0.9217
con	0.9759
con	0.7968
con	0.8865
con	0.9692
con	1.1727
con	0.5849
con	0.989
con	0.8255
con	1.4111
con	0.4538
con	2.0369
con	0.5901
con	0.9524
con	1.0865
con	0.849
con	0.9524
con	0.648
con	1.1309
con	0.44
con	1.0296
con	0.9524
con	1.0282
con	1.1873
con	0.9098
con	1.0041
con	0.8657
con	1.0517
con	0.8068
con	1.2387
con	1.1877
con	1.4138
con	1.0256
con	0.9199
eto	1.5539
eto	1.5817
eto	1.4975
eto	1.6501
eto	1.8673
eto	1.9118
eto	1.528
eto	1.9006
eto	1.6146
eto	1.6822
eto	1.9484
eto	1.5894
eto	1.9095
eto	1.8257
eto	1.3333
eto	1.3333
eto	1.3333
eto	1.8797
eto	1.3353
eto	1.6999
eto	1.5071
eto	1.7605
eto	1.6796
eto	1.7749
eto	1.2672
eto	1.6461
eto	1.6829
eto	1.625
eto	1.0254
eto	1.2606
eto	1.7249
eto	1.3661
eto	1.3333
eto	1.4676
eto	1.0802
eto	1.9194
eto	1.5447
eto	1.3108
eto	1.9801

## Sheet: 8I
Group	Ratio
dmsoCON	0.8976
dmsoCON	1.0039
dmsoCON	1.1744
dmsoCON	1
dmsoCON	1.28
dmsoCON	1
dmsoCON	1.2295
dmsoCON	1.2405
dmsoCON	1.0396
dmsoCON	1
dmsoCON	1
dmsoCON	1
dmsoCON	1
dmsoCON	1
dmsoCON	1
dmsoCON	1
dmsoCON	0.4965
dmsoCON	1
dmsoCON	1
dmsoCON	1
dmsoCON	1
dmsoCON	1
dmsoCON	1.3227
dmsoCON	1
dmsoCON	1
dmsoCON	1
dmsoCON	1
dmsoCON	1
dmsoCON	1
dmsoCON	1
dmsoCON	0.9057
dmsoCON	0.5389
dmsoCON	1.061
dmsoCON	1.2614
dmsoCON	1.5361
dmsoCON	1
dmsoCON	1.0261
dmsoCON	1
dmsoCON	1
dmsoCON	1
dmsoCON	1
dmsoCON	0.6099
dmsoCON	1
dmsoCON	1
dmsoCON	1
dmsoCON	0.5845
dmsoCON	1
dmsoCON	1
dmsoCON	1
dmsoCON	1.5923
dmsoCON	1.1467
dmsoCON	1.1063
dmsoCON	1
dmsoCON	1
dmsoCON	1
dmsoCON	1
dmsoCON	1.4244
dmsoCON	0.8741
dmsoCON	1
dmsoCON	1
dmsoCON	1
dmsoCON	0.8725
dmsoCON	0.7281
dmsoCON	1.0241
dmsoCON	1
dmsoCON	1
dmsoCON	1
dmsoCON	1
dmsoCON	1
dmsoCON	1
dmsoCON	1
dmsoCON	1
dmsoCON	1
dmsoCON	1.2107
dmsoCON	1
dmsoCON	1
dmsoCON	1
dmsoCON	1.1738
dmsoCON	0.4421
dmsoCON	1.1295
dmsoCON	0.796
dmsoCON	1
dmsoCON	0.5964
dmsoCON	1
dmsoCON	1.5926
dmsoCON	0.7645
dmsoCON	1
dmsoCON	0.631
etoCON	1.5797
etoCON	1.6526
etoCON	1.6476
etoCON	1.5504
etoCON	1.7296
etoCON	1.743
etoCON	1.7293
etoCON	1.4956
etoCON	1.7191
etoCON	1.6741
etoCON	1.686
etoCON	1.3666
etoCON	1.45
etoCON	1.5849
etoCON	1.6103
etoCON	1.5439
etoCON	1.678
etoCON	1.5614
etoCON	1.6807
etoCON	1.7935
etoCON	1.5783
etoCON	1.6368
etoCON	1.6553
etoCON	1.7122
etoCON	1.6075
etoCON	1.7676
etoCON	1.6887
etoCON	1.6375
etoCON	1.5044
etoCON	1.45
etoCON	1.8251
etoCON	1.5331
etoCON	1.5979
etoCON	1.5072
etoCON	1.3557
etoKU	1.3511
etoKU	1.1969
etoKU	1.1377
etoKU	1.2906
etoKU	0.9013
etoKU	0.9918
etoKU	1.1491
etoKU	1.159
etoKU	1.075
etoKU	1.3466
etoKU	1.622
etoKU	1.2445
etoKU	1.151
etoKU	1.0961
etoKU	0.9237
etoKU	1.1668
etoKU	1.2521
etoKU	1.3924
etoKU	1.1544
etoKU	0.9232
etoKU	1.348
etoKU	1.3428
etoKU	1.128
etoKU	1.1552
etoKU	0.9678
etoKU	1.1408
etoKU	1.9134
etoKU	1.1493
etoKU	1.1324
etoKU	1.1234
etoKU	0.952
etoKU	1.6667
etoKU	1.1732
etoKU	1.4633
etoKU	1.115
etoKU	1.1148
etoKU	1.0881
etoKU	1.5601
etoKU	1.3288
etoKU	1.139
etoKU	1.1635
etoKU	1.3333
etoKU	2.049
etoNU	1.7787
etoNU	1.5439
etoNU	1.5188
etoNU	1.6122
etoNU	1.5922
etoNU	1.7055
etoNU	1.6494
etoNU	1.7545
etoNU	1.6247
etoNU	1.6157
etoNU	1.5594
etoNU	1.5216
etoNU	1.5885
etoNU	1.6761
etoNU	1.6104
etoNU	1.7091
etoNU	1.5869
etoNU	1.6001
etoNU	1.6165
etoNU	1.6447
etoNU	1.7105
etoNU	1.8006
etoNU	1.698
etoNU	1.9545
etoNU	1.6219
etoNU	1.6436
etoNU	1.7728
etoNU	1.7109
etoNU	1.6635
etoNU	1.5842
etoNU	1.6574
etoNU	1.6496
etoNU	1.6044
etoNU	1.6356
etoVE	1.8128
etoVE	1.5517
etoVE	1.6986
etoVE	2.1316
etoVE	1.4086
etoVE	1.5208
etoVE	1.4783
etoVE	1.8591
etoVE	1.45
etoVE	2.1682
etoVE	1.3861
etoVE	1.4473
etoVE	0.9357
etoVE	1.3274
etoVE	1.1577
etoVE	1.0753
etoVE	1.5918
etoVE	1.3486
etoVE	1.45
etoVE	1.3136
etoVE	1.7289
etoVE	1.6737
etoVE	1.5869
etoVE	1.8436
etoVE	1.8494
etoVE	1.7329
etoVE	1.7533
etoVE	1.8564
etoVE	1.45
etoVE	2.1
etoVE	1.7297
etoVE	1.6614
etoVE	1.6772
etoVE	1.8484
etoVE	1.45
etoVE	2.1972
etoVE	1.3383
etoVE	1.9547
etoVE	1.6284
etoVE	1.7074
etoVE	2.0668
etoVE	1.2415
etoVE	1.8389
etoVE	1.5555
etoVE	1.8154
etoVE	1.3283
etoVE	1.45
etoVE	1.3251
etoVE	1.655
etoVE	1.5738
etoVE	1.8206
etoVE	0.9671
etoVE	2.0352
etoVE	1.45
etoVE	1.8896
etoVE	1.4233
etoVE	1.8025
etoVE	1.1994
etoVE	1.2057
etoVE	2.1086
etoVE	1.3878
etoVE	2.0166
etoVE	1.7266
etoVE	1.9413
etoVE	1.5906
etoVE	1.7075
etoVE	1.7071
etoVE	1.5477
etoVE	1.5641
etoVE	1.6101
etoVE	1.45
etoVE	1.7959
etoVE	1.8032
etoVE	1.3675
etoVE	1.2725
etoVE	4.2775
etoVE	1.5681
etoVE	1.4524
etoVE	1.8274
etoVE	1.9264
etoVE	1.6546
etoVE	1.45
etoVE	1.45
etoVE	1.6334
etoVE	1.45
etoVE	0.9618
etoVE	1.45
etoVE	1.5363
etoVE	1.8599
etoVE	1.8502
etoVE	2.1073
etoVE	1.45
etoVE	1.5877
etoVE	1.2691
etoVE	1.6502
etoVE	1.7299
etoVE	1.7617
etoVE	1.45
etoVE	1.6258
etoVE	1.6317
etoVE	1.4537
etoVE	0.9709
etoVE	0.8608
etoVE	1.3653
etoVE	1.3484
etoVE	1.679
etoVE	1.8473
etoVE	1.8412
etoVE	1.6831
etoVE	2.5728
etoVE	1.45
etoVE	1.3321
etoVE	1.6147
etoVE	1.45
etoVE	1.3048
etoVE	1.6116
etoVE	1.6884
etoVE	1.3518
etoVE	1.6126
etoVE	1.4292
etoVE	1.8208
etoVE	1.1792
etoVE	1.4807
etoVE	2.0587
etoVE	1.6374
etoVE	1.7001
etoVE	1.9087

## Sheet: 8J
Group	Ratio
dmsoCONi	1
dmsoCONi	1
dmsoCONi	1.6871
dmsoCONi	1
dmsoCONi	1
dmsoCONi	1.0551
dmsoCONi	1
dmsoCONi	0.8374
dmsoCONi	1
dmsoCONi	0.7834
dmsoCONi	1
dmsoCONi	1
dmsoCONi	1
dmsoCONi	1.0968
dmsoCONi	1
dmsoCONi	1
dmsoCONi	1
dmsoCONi	0.8021
dmsoCONi	1.1194
dmsoCONi	1.0008
dmsoCONi	1.1604
dmsoCONi	1.0177
dmsoCONi	0.9121
dmsoCONi	1
dmsoCONi	1
dmsoCONi	0.5633
dmsoCONi	1.3074
dmsoCONi	1.2499
dmsoCONi	1
dmsoCONi	1.1705
dmsoCONi	1
dmsoCONi	0.9303
dmsoCONi	1.6754
dmsoCONi	0.9774
dmsoCONi	1.0126
dmsoCONi	0.9355
dmsoCONi	1.1489
dmsoCONi	0.8238
dmsoCONi	1.1896
dmsoCONi	1.1479
dmsoCONi	1.3356
dmsoCONi	0.951
dmsoCONi	1.1577
dmsoCONi	1
dmsoCONi	0.9396
dmsoCONi	1.4129
dmsoCONi	1
dmsoCONi	1.2478
dmsoCONi	0.7336
dmsoCONi	1.2474
dmsoCONi	0.8852
dmsoCONi	1
dmsoCONi	1
dmsoCONi	1.3219
dmsoCONi	0.5917
dmsoCONi	1
dmsoCONi	1.0598
dmsoCONi	1.1701
dmsoCONi	0.8722
dmsoCONi	1
dmsoCONi	0.8115
dmsoCONi	1.3103
dmsoCONi	1.4123
dmsoCONi	0.961
dmsoCONi	1
dmsoCONi	1
dmsoCONi	1
dmsoCONi	1
dmsoCONi	0.4919
dmsoCONi	1.1188
dmsoCONi	1
dmsoCONi	1.5685
dmsoCONi	1
dmsoCONi	1.0661
dmsoCONi	0.9842
dmsoCONi	1.3463
dmsoCONi	1
etoATMi	1.1644
etoATMi	1.1184
etoATMi	1.3414
etoATMi	1.1067
etoATMi	1.2637
etoATMi	0.7565
etoATMi	1.3773
etoATMi	1.2072
etoATMi	1.3826
etoATMi	1.1364
etoATMi	0.8236
etoATMi	1
etoATMi	0.7987
etoATMi	1
etoATMi	1.0311
etoATMi	1
etoATMi	1.2756
etoATMi	0.9783
etoATMi	1.1102
etoATMi	1.1703
etoATMi	0.9299
etoATMi	1.0453
etoATMi	1.2802
etoATMi	1.3356
etoATMi	0.9734
etoATMi	1.1864
etoATMi	1.1209
etoATMi	1.1156
etoATMi	1.0316
etoATMi	1.0662
etoATMi	1.1281
etoATMi	1.2081
etoATMi	1.1985
etoATMi	1.1937
etoATMi	1.0705
etoATMi	1.082
etoATMi	1.095
etoATMi	0.8453
etoATMi	1.7225
etoATMi	1.0869
etoATMi	1.0973
etoATMi	1.1724
etoATMi	1.0221
etoATMi	1.2519
etoATMi	1.4176
etoATMi	1.3483
etoATMi	1.1422
etoATMi	1.1988
etoATMi	1.238
etoATMi	1.2934
etoATMi	1.2668
etoATMi	0.8606
etoATMi	1.1276
etoATMi	1.6599
etoATMi	1.322
etoATMi	1.049
etoATMi	1.2944
etoATMi	1.211
etoATMi	1.1196
etoATRi	1.4949
etoATRi	1.584
etoATRi	1.716
etoATRi	1.9475
etoATRi	1.1962
etoATRi	1.6647
etoATRi	1.6121
etoATRi	1.7765
etoATRi	1.9333
etoATRi	1.5253
etoATRi	1.9253
etoATRi	1.6484
etoATRi	1.6417
etoATRi	1.9121
etoATRi	1.6108
etoATRi	1.7562
etoATRi	1.7281
etoATRi	1.8268
etoATRi	1.6697
etoATRi	1.7525
etoATRi	1.7582
etoATRi	1.7712
etoATRi	1.6947
etoATRi	1.4645
etoATRi	1.4129
etoATRi	1.2033
etoATRi	1.7431
etoATRi	1.7523
etoATRi	1.6975
etoATRi	1.4591
etoATRi	1.5
etoATRi	1.6153
etoATRi	1.8031
etoATRi	1.7641
etoATRi	1.6601
etoATRi	1.6132
etoATRi	1.7085
etoATRi	1.6444
etoATRi	1.7867
etoATRi	1.966
etoATRi	1.7664
etoATRi	1.5
etoATRi	1.5
etoATRi	1.4808
etoATRi	1.6648
etoATRi	1.6257
etoATRi	1.8904
etoATRi	1.7276
etoATRi	1.8485
etoATRi	1.7684
etoATRi	1.899
etoATRi	1.8081
etoATRi	1.8505
etoATRi	1.9479
etoATRi	1.1174
etoATRi	1.5646
etoATRi	1.8636
etoATRi	1.6597
etoATRi	1.6562
etoATRi	1.7424
etoATRi	1.5908
etoATRi	1.696
etoATRi	1.7121
etoATRi	1.596
etoATRi	1.5848
etoATRi	1.6021
etoATRi	1.5
etoATRi	1.6778
etoATRi	1.1061
etoATRi	1.7231
etoATRi	1.6194
etoATRi	1.5916
etoATRi	2.0872
etoATRi	1.5232
etoATRi	1.9261
etoCONi	1.6436
etoCONi	1.5908
etoCONi	1.7519
etoCONi	1.6273
etoCONi	1.6268
etoCONi	1.5691
etoCONi	1.888
etoCONi	1.5463
etoCONi	1.5405
etoCONi	1.4887
etoCONi	1.7195
etoCONi	1.6747
etoCONi	1.6088
etoCONi	1.4349
etoCONi	1.813
etoCONi	1.5155
etoCONi	1.6232
etoCONi	1.7464
etoCONi	2.4204
etoCONi	1.7457
etoCONi	2.2465
etoCONi	1.8092
etoCONi	1.5757
etoCONi	1.8944
etoCONi	1.682
etoCONi	1.8278
etoCONi	1.6516
etoCONi	1.7619
etoCONi	1.713
etoCONi	1.673
etoCONi	1.7767
etoCONi	1.9019
etoCONi	1.6422
etoCONi	1.7565
etoCONi	1.4396
etoCONi	1.4086
etoCONi	1.5843
etoCONi	1.6297
etoCONi	1.7515
etoCONi	1.7635
etoCONi	1.8006
etoCONi	1.5356
etoCONi	1.1458
etoCONi	1.8916
etoCONi	1.7597
etoCONi	1.578
etoCONi	1.6194
etoCONi	1.5978
etoCONi	1.3232
etoCONi	1.6099
etoCONi	1.6458
etoCONi	1.6513
etoCONi	1.6785
etoCONi	1.7648
etoCONi	1.7673
etoCONi	1.7573
etoCONi	1.6874
etoCONi	1.6608
etoCONi	1.8082
etoCONi	1.645
etoCONi	1.6833
etoCONi	1.6036
etoCONi	1.6684
etoCONi	1.6407
etoCONi	1.7413
etoCONi	1.6413
etoCONi	1.7828
etoCONi	1.6685
etoCONi	1.6328
etoCONi	1.4749
etoCONi	2.084
etoCONi	1.9863
etoCONi	1.6766
etoCONi	1.7084
etoCONi	1.5121
etoMiRi	1.0876
etoMiRi	1.2809
etoMiRi	1.0206
etoMiRi	1.1097
etoMiRi	1.5158
etoMiRi	0.6789
etoMiRi	1.4159
etoMiRi	1.0665
etoMiRi	1.0821
etoMiRi	1.5463
etoMiRi	1.3646
etoMiRi	1.0287
etoMiRi	0.7016
etoMiRi	0.9321
etoMiRi	1.3416
etoMiRi	1.3263
etoMiRi	1.4507
etoMiRi	1.1004
etoMiRi	1.3032
etoMiRi	0.5812
etoMiRi	0.9836
etoMiRi	1.0084
etoMiRi	1.1582
etoMiRi	1.2555
etoMiRi	1.1221
etoMiRi	0.9742
etoMiRi	1.1379
etoMiRi	0.9497
etoMiRi	1.1127
etoMiRi	1.3251
etoMiRi	1.2569
etoMiRi	0.9545
etoMiRi	1
etoMiRi	1.1235
etoMiRi	1.1476
etoMiRi	1.2669
etoMiRi	1.1811
etoMiRi	1.2779
etoMiRi	1
etoMiRi	1.3809
etoMiRi	1.3738
etoMiRi	1
etoMiRi	0.9955
etoMiRi	1.0857
etoMiRi	0.9066
etoMiRi	1
etoMiRi	0.8281
etoMiRi	0.9896
etoMiRi	1.3291
etoMiRi	1.4595
etoMiRi	1.0483
etoMiRi	1.2307
etoMiRi	1.027
etoMiRi	1.0934
etoMiRi	0.7063
etoMiRi	1.2931
etoMiRi	1.3065
etoMiRi	1.9113
etoMiRi	1.6982
etoMiRi	1.493
etoMiRi	0.9464
etoMiRi	1.1917
etoMiRi	1.4669
etoMiRi	1.3255
etoMiRi	1.0446
etoMiRi	1.1099
etoMiRi	0.8619
etoMiRi	1.1858
etoMiRi	1.4151
etoMiRi	1.3407
etoMiRi	1.3228
etoMiRi	0.9961
etoMiRi	1.6454
etoMiRi	1.1775
etoMiRi	1.0991

## Sheet: 8K
Group	Ratio
dmsoGFP	1.1018
dmsoGFP	1.1456
dmsoGFP	0.9448
dmsoGFP	1.0814
dmsoGFP	1.0986
dmsoGFP	1.1415
dmsoGFP	0.986
dmsoGFP	1.1367
dmsoGFP	0.9971
dmsoGFP	0.999
dmsoGFP	1.0114
dmsoGFP	0.9243
dmsoGFP	0.9585
dmsoGFP	1.0029
dmsoGFP	1.1319
dmsoGFP	0.9633
dmsoGFP	1.3161
dmsoGFP	0.858
dmsoGFP	0.933
dmsoGFP	1.0855
dmsoGFP	0.897
dmsoGFP	0.9723
dmsoGFP	1.0495
dmsoGFP	0.9861
etoGFP	1.6225
etoGFP	1.7193
etoGFP	1.5976
etoGFP	1.5842
etoGFP	1.6154
etoGFP	1.6706
etoGFP	1.6785
etoGFP	1.6763
etoGFP	1.6698
etoGFP	1.5944
etoGFP	1.453
etoGFP	1.6981
etoGFP	1.7408
etoGFP	1.695
etoGFP	1.617
etoGFP	1.6299
etoGFP	1.6248
etoGFP	1.6
etoGFP	1.5405
etoGFP	1.5743
etoGFP	1.7484
etoGFP	1.7123
dmsoGFP	1.1399
dmsoGFP	1.095
dmsoGFP	0.9847
dmsoGFP	0.9512
dmsoGFP	0.9297
dmsoGFP	1.028
dmsoGFP	0.9265
dmsoGFP	1.1376
dmsoGFP	1.6107
dmsoGFP	0.9597
dmsoGFP	1.2913
dmsoGFP	0.9733
dmsoGFP	0.9053
dmsoGFP	1.1417
dmsoGFP	1.0249
dmsoGFP	1.0168
dmsoGFP	1.1621
dmsoGFP	1.0537
dmsoGFP	1.1116
dmsoGFP	1.086
dmsoGFP	1.0102
dmsoGFP	0.9022
dmsoGFP	0.9775
etoGFP	1.5955
etoGFP	1.6387
etoGFP	1.629
etoGFP	1.661
etoGFP	1.5504
etoGFP	1.6283
etoGFP	1.5365
etoGFP	1.426
etoGFP	1.7382
etoGFP	1.6088
etoGFP	1.8017
etoGFP	1.5684
etoGFP	1.595
eto5A	1.1891
eto5A	1.1697
eto5A	1.1117
eto5A	1.112
eto5A	1.2153
eto5A	1.0587
eto5A	1.2265
eto5A	1.2812
eto5A	1.335
eto5A	1.1469
eto5A	1.0845
eto5Adel	1.6455
eto5Adel	1.6133
eto5Adel	1.5701
eto5Adel	1.5877
eto5Adel	1.5808
eto5Adel	1.6613
eto5Adel	1.5067
eto5Adel	1.5323
eto5Adel	1.5203
eto5Adel	1.2582
eto5Adel	1.6213
eto5Adel	1.6625
etoGFP	1.5323
etoGFP	1.4142
etoGFP	1.6113
etoGFP	1.4299
etoGFP	1.4335
etoGFP	1.7136
etoWT	1.6022
etoWT	1.5466
etoWT	1.5072
etoWT	1.6144
etoWT	1.5487
etoWT	1.5257
etoWT	1.6777
etoWT	1.6307
etoWT	1.5309
etoWT	1.3586
dmsoGFP	0.8972
dmsoGFP	1.0169
dmsoGFP	0.6509
dmsoGFP	1.0821
dmsoGFP	0.4302
dmsoGFP	0.7766
dmsoGFP	1
dmsoGFP	0.8497
dmsoGFP	1.2716
dmsoGFP	1.2814
dmsoGFP	0.9887
dmsoGFP	0.5394
dmsoGFP	0.7332
dmsoGFP	1.0591
dmsoGFP	1
dmsoGFP	1
dmsoGFP	1
dmsoGFP	1
dmsoGFP	1
dmsoGFP	1
dmsoGFP	0.9548
dmsoGFP	1
etoGFP	1.6639
etoGFP	1.7508
etoGFP	1.5128
etoGFP	1.6681
etoGFP	1.8384
etoGFP	1.6953
etoGFP	1.6439
etoGFP	1.7198
etoGFP	1.8463
etoGFP	1.5995
etoGFP	2.1628
etoGFP	1.5
etoGFP	1.4625
etoGFP	1.6079
etoGFP	1.7567
etoGFP	1.6969
etoGFP	1.683
eto5A	1.0952
eto5A	1.2622
eto5A	1.1751
eto5A	1.1363
eto5A	1.2945
eto5A	1.1143
eto5A	1.1575
eto5A	1.0321
eto5A	1.3209
eto5A	1.2189
eto5A	1.3143
eto5A	1.4598
eto5A	1.4289
eto5A	2.2505
eto5A	1.1172
eto5A	1.3129
eto5A	1.3485
eto5A	1.2179
eto5A	1.1628
eto5A	1.1647
eto5A	1.0533
eto5A	1.3129
eto5A	0.9648
eto5A	1.7771
eto5A	1.2815
eto5A	1.1806
eto5A	1.243
eto5A	1.2504
eto5A	1.1851
eto5A	1.3683
eto5A	1.0264
eto5A	1.1945
eto5A	1.1849
etoGFP	1.6199
etoWT	2.2243
etoWT	1.5514
etoWT	1.6428
etoWT	1.7038
etoWT	1.522
etoWT	1.467
etoWT	1.5917
etoWT	1.5787
etoWT	1.4773
etoWT	1.7098
etoWT	1.6832
etoWT	1.4569
etoWT	1.573
etoWT	1.7669
etoWT	1.5515
etoWT	1.5302
etoWT	1.5489
etoWT	1.611
etoWT	1.5603
etoWT	1.5055
etoWT	1.4276
etoWT	1.7487
etoWT	1.6535
etoWT	1.565
etoWT	1.6113
etoWT	1.5925
etoWT	1.4771
etoWT	1.5885
etoWT	1.6074
etoWT	2.1128
etoWT	1.7578
etoWT	1.7703
etoWT	1.6168
etoWT	1.6184
etoWT	1.5502
etoWT	1.6096
etoWT	1.5469
etoWT	1.5323
etoWT	1.6602
etoWT	1.6081
etoWT	1.5026
eto5A	1.37
eto5A	1.1214
eto5A	1.2598
eto5A	1.2226
eto5A	1.1513
eto5A	1.2563
eto5A	1.2992
eto5A	1.2121
eto5A	1.1803
eto5A	1.2445
eto5A	1.2753
eto5Adel	1.6859
eto5Adel	1.4068
eto5Adel	1.6953
eto5Adel	2.3303
eto5Adel	1.6377
eto5Adel	2.3383
eto5Adel	1.791
eto5Adel	1.8211
eto5Adel	1.2584
eto5Adel	1.6819
eto5Adel	1.8062
eto5Adel	1.9619
eto5Adel	1.7436
eto5Adel	1.6514
eto5Adel	1.6466
eto5Adel	1.8252
eto5Adel	1.5771
eto5Adel	1.6423
eto5Adel	1.633
eto5Adel	1.7072
eto5Adel	1.6001
eto5Adel	1.7257
eto5Adel	7.4341
eto5Adel	2.0099
eto5Adel	1.7003
eto5Adel	1.937
eto5Adel	1.626
eto5Adel	1.5161
eto5Adel	1.6741
eto5Adel	1.4948
eto5Adel	1.5877
eto5Adel	1.6481
eto5Adel	1.5497
eto5Adel	1.6355
eto5Adel	1.5
eto5Adel	1.7284
eto5Adel	1.7091
eto5Adel	1.4655
eto5Adel	1.7066
eto5D	1.5865
eto5D	1.5317
eto5D	1.6269
eto5D	1.6792
eto5D	1.4632
eto5D	1.4751
eto5D	1.6062
eto5D	1.6679
eto5D	1.8152
eto5D	1.795
eto5D	1.7949
eto5D	1.6181
eto5D	1.6209
eto5D	1.5786
eto5D	1.5963
eto5D	1.8121
eto5D	1.5526
eto5D	1.5527
eto5D	1.45
eto5D	1.6853
eto5D	1.5523
eto5D	1.7406
eto5D	1.6949
eto5D	1.6868
eto5D	1.7362
eto5D	2.4952
eto5D	1.752
eto5D	1.8828
eto5D	1.6149
eto5D	1.5463
eto5D	2.2153
eto5D	1.7656
eto5D	1.5435
eto5D	1.7214
eto5D	1.6469
eto5D	1.59
eto5D	1.6103
eto5D	1.45
eto5D	1.6834
eto5D	1.6906
eto5D	1.4896
eto5D	1.6504
eto5D	1.6503
eto5D	1.6128
eto5D	1.7702
