# Supplementary material for: ATM signaling modulates cohesin behavior in meiotic prophase and proliferating cells
Source: Nat Struct Mol Biol. 2023 Mar 6;30(4):436–50. doi: 10.1038/s41594-023-00929-5 (PMC10113158; doi:10.1038/s41594-023-00929-5)
Supplement: Source Data Extended Data Figs. 1–7 — Statistical source data. [file 41594_2023_929_MOESM16_ESM.xlsx]

## Sheet: 1D
RawIntDen	Group
86336111	nina-PM
20535497	nina-PM
49671235	nina-PM
63579122	nina-PM
106301629	nina-PM
78565972	nina-PM
35109363	nina-PM
39613316	nina-PM
117254678	nina-PM
48894057	nina-PM
163495060	nina-PM
45018617	nina-PM
58166178	nina-PM
34941782	nina-PM
75334716	nina-PM
82594181	nina-PM
42822345	nina-PM
91637231	nina-PM
110309245	nina-PM
62813987	nina-PM
115957256	nina-PM
87839103	nina-PM
30288102	nina-PM
116710412	nina-PM
110007506	nina-PM
16531496	nina-PM
24328142	nina-PM
62404206	nina-PM
207687474	nina-PM
114184676	nina-PM
20036250	nina-PM
175779391	nina-PM
154740993	nina-PM
39604078	nina-PM
109655474	nina-PM
40528747	nina-PM
23160727	nina-PM
35964667	nina-PM
19212109	nina-PM
25779602	nina-PM
83628634	nina-PM
164168091	nina-PM
293736621	nina-PM
32398839	nina-PM
14360762	nina-PM
41034687	nina-PM
55179475	nina-PM
112739370	nina-PM
319348047	nina-PM
296508668	nina-PM
34178536	nina-PM
180924864	nina-PM
289659353	nina-PM
261032624	nina-PM
22402459	nina-PM
185689449	nina-PM
374018016	nina-PM
197645806	nina-PM
363920173	nina-PM
296610715	nina-PM
252486108	nina-PM
174924899	nina-PM
201160876	nina-PM
275389603	nina-PM
107863829	nina-PM
33376988	nina-PM
354286424	nina-PM
437464036	nina-PM
21731780	nina-PM
332086842	nina-PM
65429351	nina-PM
377640994	nina-PM
271806710	nina-PM
18245140	nina-PM
404037719	nina-PM
22315321	nina-PM
220128570	nina-PM
290994466	nina-PM
276863852	nina-PM
49894116	nina-PM
56188294	nina-PM
52157732	nina-PM
160076557	nina-PM
73828084	nina-PM
42026805	nina-PM
71575036	nina-PM
203847775	nina-PM
56794747	nina-PM
73095425	nina-PM
58667770	nina-PM
106962366	nina-PM
46479282	nina-PM
48102319	nina-PM
42599666	nina-PM
68912251	nina-PM
45782770	nina-PM
46994143	nina-PM
60374004	nina-PM
63530388	nina-PM
54674020	nina-PM
45771173	nina-PM
114942698	nina-PM
157486860	nina-PM
88454758	nina-PM
56684710	nina-PM
83935542	nina-PM
99420935	nina-PM
88610700	nina-PM
56233234	nina-PM
92769512	nina-PM
78432600	nina-PM
65068392	nina-PM
27071757	nina-PM
4021754	nina-ME
2185398	nina-ME
4128024	nina-ME
16316988	nina-ME
13871529	nina-ME
26168553	nina-ME
1354219	nina-ME
9557272	nina-ME
41779907	nina-ME
8076998	nina-ME
10212654	nina-ME
16628218	nina-ME
2744499	nina-ME
15130770	nina-ME
13030398	nina-ME
27243018	nina-ME
2361608	nina-ME
11102106	nina-ME
8240574	nina-ME
10919611	nina-ME
7782782	nina-ME
8141773	nina-ME
2969575	nina-ME
16291175	nina-ME
5812017	nina-ME
12232776	nina-ME
2504386	nina-ME
1438505	nina-ME
20757300	nina-ME
1439443	nina-ME
3953187	nina-ME
20644901	nina-ME
16432161	nina-ME
13636263	nina-ME
1868527	nina-ME
13617983	nina-ME
5500905	nina-ME
26263098	nina-ME
24929175	nina-ME
4216829	nina-ME
6575605	nina-ME
3676484	nina-ME
8210536	nina-ME
11178607	nina-ME
8883060	nina-ME
9540219	nina-ME
6271395	nina-ME
15218438	nina-ME
16196119	nina-ME
12935820	nina-ME
12436944	nina-ME
6366090	nina-ME
4029287	nina-ME
6184446	nina-ME
7553718	nina-ME
5791818	nina-ME
5963003	nina-ME
9116809	nina-ME
5404250	nina-ME
9148807	nina-ME
18971692	nina-ME
7784957	nina-ME
6721392	nina-ME
16778016	nina-ME
4912058	nina-ME
25928873	nina-ME
15109770	nina-ME
23346507	nina-ME
5722035	nina-ME
5979234	nina-ME
21784287	nina-ME
18185912	nina-ME
7608072	nina-ME
10501458	nina-ME
2955123	nina-ME
11814513	nina-ME
37115900	nina-ME
4875857	nina-ME
15987406	nina-ME
4050747	nina-ME
20076930	nina-ME
5988405	nina-ME
4869863	nina-ME
22362152	nina-ME
21797226	nina-ME
8871010	nina-ME
5724524	nina-ME
6939113	nina-ME
5421183	nina-ME
8953075	nina-ME
10157147	nina-ME
4426804	nina-ME
10010859	nina-ME
6231909	nina-ME
7690780	nina-ME
42815651	con-PM
90352511	con-PM
112682470	con-PM
36860097	con-PM
210691449	con-PM
69293344	con-PM
199850248	con-PM
77774288	con-PM
155687368	con-PM
67465396	con-PM
69694241	con-PM
128046925	con-PM
75789767	con-PM
108496608	con-PM
101674059	con-PM
78352017	con-PM
18854470	con-PM
27304936	con-PM
90369083	con-PM
21514858	con-PM
90507651	con-PM
48845806	con-PM
63682089	con-PM
65762005	con-PM
76658077	con-PM
136035646	con-PM
156034637	con-PM
277662712	con-PM
159057603	con-PM
49170597	con-PM
111005694	con-PM
111220901	con-PM
65049063	con-PM
156745367	con-PM
90462210	con-PM
24132384	con-PM
57434317	con-PM
97844554	con-PM
51251124	con-PM
161606888	con-PM
36681844	con-PM
85025477	con-PM
61060819	con-PM
55396352	con-PM
62811955	con-PM
275570428	con-PM
26787951	con-PM
57829984	con-PM
21691615	con-PM
29584306	con-PM
79907887	con-PM
39936462	con-PM
168624721	con-PM
79672496	con-PM
107933258	con-PM
55140395	con-PM
54084535	con-PM
190635214	con-PM
56055872	con-PM
47240164	con-PM
74195628	con-PM
93185936	con-PM
27658633	con-PM
73422380	con-PM
87998947	con-PM
83438961	con-PM
93808880	con-PM
189851689	con-PM
60713753	con-PM
79707193	con-PM
85393301	con-PM
157533669	con-PM
155840116	con-PM
133673984	con-PM
65525023	con-PM
51286358	con-PM
37741875	con-PM
118020339	con-PM
71510554	con-PM
77748303	con-PM
133181864	con-PM
18487989	con-PM
34338528	con-PM
64035358	con-PM
144350319	con-PM
63276214	con-PM
59390285	con-PM
94437842	con-PM
98824817	con-PM
65578671	con-PM
30656997	con-PM
149901168	con-PM
132717072	con-PM
68559021	con-PM
28273129	con-PM
123929339	con-PM
58652670	con-PM
67377675	con-PM
65266208	con-PM
42667967	con-PM
4295576	con-ME
3012564	con-ME
3931457	con-ME
7021611	con-ME
2279261	con-ME
2221798	con-ME
8326652	con-ME
2449509	con-ME
2481419	con-ME
2593869	con-ME
4879761	con-ME
5659059	con-ME
3165254	con-ME
2690425	con-ME
2590514	con-ME
3843077	con-ME
7420302	con-ME
19482052	con-ME
3763148	con-ME
18491196	con-ME
4687334	con-ME
10480580	con-ME
5072356	con-ME
26968146	con-ME
2664123	con-ME
1876466	con-ME
3851686	con-ME
3453493	con-ME
11677077	con-ME
7344851	con-ME
3455817	con-ME
4979929	con-ME
10273989	con-ME
17076857	con-ME
2181408	con-ME
12364687	con-ME
6436542	con-ME
1881182	con-ME
8020385	con-ME
24857756	con-ME
1946990	con-ME
3595570	con-ME
1923290	con-ME
5200322	con-ME
2116392	con-ME
5433721	con-ME
4687159	con-ME
3727056	con-ME
5336652	con-ME
3073579	con-ME
4065587	con-ME
2176806	con-ME
5952814	con-ME
9579826	con-ME
22174780	con-ME
998646	con-ME
3292396	con-ME
5312761	con-ME
4613436	con-ME
7563179	con-ME
2835185	con-ME
8287338	con-ME
1529445	con-ME
36782776	con-ME
5646139	con-ME
2758707	con-ME
7576459	con-ME
22037790	con-ME
5940251	con-ME
5023450	con-ME
9690201	con-ME
1363613	con-ME
6517328	con-ME
6096920	con-ME
3092789	con-ME
3300670	con-ME
3752304	con-ME
3156189	con-ME
4373694	con-ME
19578148	con-ME
7808944	con-ME
6115278	con-ME
33624361	con-ME
6439106	con-ME
845597	con-ME
1065189	con-ME
2084731	con-ME
1606796	con-ME
25379711	con-ME
5103745	con-ME
2538593	con-ME
908715	con-ME
7013484	con-ME
5903617	con-ME
2208152	con-ME
464007	con-ME
6547203	con-ME
4952875	con-ME
9220198	con-ME
5201070	con-ME
11973349	con-ME
2023903	con-ME
5603959	con-ME
1457634	con-ME
6051883	con-ME
8792528	con-ME
5621458	con-ME
2869033	con-ME
7434986	con-ME
2986712	con-ME
1343068	con-ME
4450449	con-ME
14003458	con-ME
5014691	con-ME
1151258	con-ME
14173731	con-ME
1476586	con-ME
2553426	con-ME

## Sheet: 1G
RawIntDen	Group
107489328	spo-11-PM
124044092	spo-11-PM
102529671	spo-11-PM
45496354	spo-11-PM
32838681	spo-11-PM
33073526	spo-11-PM
18264781	spo-11-PM
59496193	spo-11-PM
52758494	spo-11-PM
32408233	spo-11-PM
93611461	spo-11-PM
26207413	spo-11-PM
43343235	spo-11-PM
33905977	spo-11-PM
24205966	spo-11-PM
102171907	spo-11-PM
154904134	spo-11-PM
26911036	spo-11-PM
31177242	spo-11-PM
127956931	spo-11-PM
84403755	spo-11-PM
65848259	spo-11-PM
25448677	spo-11-PM
165736112	spo-11-PM
133493635	spo-11-PM
163996395	spo-11-PM
59092936	spo-11-PM
136377277	spo-11-PM
127008901	spo-11-PM
189639384	spo-11-PM
184664768	spo-11-PM
166129367	spo-11-PM
51251772	spo-11-PM
139351978	spo-11-PM
266043051	spo-11-PM
117408721	spo-11-PM
35618134	spo-11-PM
53321727	spo-11-PM
164525591	spo-11-PM
74705417	spo-11-PM
43149203	spo-11-PM
95328371	spo-11-PM
52455480	spo-11-PM
75562571	spo-11-PM
90153209	spo-11-PM
111084046	spo-11-PM
42015731	spo-11-PM
137884240	spo-11-PM
170846823	spo-11-PM
204503841	spo-11-PM
156910707	spo-11-PM
250565275	spo-11-PM
228980190	spo-11-PM
169613521	spo-11-PM
29061440	spo-11-PM
115736833	spo-11-PM
101292769	spo-11-PM
21225527	spo-11-PM
54184762	spo-11-PM
66390421	spo-11-PM
86908658	spo-11-PM
63490532	spo-11-PM
70428093	spo-11-PM
106695694	spo-11-PM
100966187	spo-11-PM
53777093	spo-11-PM
55309896	spo-11-PM
19222978	spo-11-PM
102945953	spo-11-PM
64140808	spo-11-PM
57033639	spo-11-PM
149081291	spo-11-PM
128140485	spo-11-PM
42181711	spo-11-PM
64907547	spo-11-PM
59515693	spo-11-PM
127641620	spo-11-PM
18562891	spo-11-PM
57722578	spo-11-PM
60953942	spo-11-PM
30272886	spo-11-PM
124806383	spo-11-PM
73373457	spo-11-PM
71563271	spo-11-PM
83589261	spo-11-PM
114996642	spo-11-PM
77915698	spo-11-PM
18579316	spo-11-PM
20967911	spo-11-PM
83185901	spo-11-PM
97809984	spo-11-PM
3007476	spo-11-ME
3289288	spo-11-ME
27610908	spo-11-ME
2147165	spo-11-ME
9632031	spo-11-ME
11175548	spo-11-ME
29637480	spo-11-ME
2509872	spo-11-ME
19507917	spo-11-ME
10985992	spo-11-ME
15023775	spo-11-ME
12370449	spo-11-ME
3848550	spo-11-ME
2775684	spo-11-ME
15637133	spo-11-ME
3732641	spo-11-ME
11930603	spo-11-ME
20828144	spo-11-ME
9038893	spo-11-ME
1933377	spo-11-ME
25811515	spo-11-ME
3895108	spo-11-ME
4180302	spo-11-ME
21950878	spo-11-ME
2044456	spo-11-ME
803907	spo-11-ME
7323778	spo-11-ME
2078910	spo-11-ME
705539	spo-11-ME
2443574	spo-11-ME
1177439	spo-11-ME
2668790	spo-11-ME
2220147	spo-11-ME
5076578	spo-11-ME
4233015	spo-11-ME
3000538	spo-11-ME
983021	spo-11-ME
3540333	spo-11-ME
6026804	spo-11-ME
4396570	spo-11-ME
6804309	spo-11-ME
4555826	spo-11-ME
1709483	spo-11-ME
2495174	spo-11-ME
2246958	spo-11-ME
1916849	spo-11-ME
1978330	spo-11-ME
12579256	spo-11-ME
20487075	spo-11-ME
2121449	spo-11-ME
3784762	spo-11-ME
8955837	spo-11-ME
7833530	spo-11-ME
21579557	spo-11-ME
7954225	spo-11-ME
12457562	spo-11-ME
14741939	spo-11-ME
14410130	spo-11-ME
4237017	spo-11-ME
22282986	spo-11-ME
7170429	spo-11-ME
19705289	spo-11-ME
15957625	spo-11-ME
1931538	spo-11-ME
4716873	spo-11-ME
8406414	spo-11-ME
2582253	spo-11-ME
1001893	spo-11-ME
1012022	spo-11-ME
2699001	spo-11-ME
701173	spo-11-ME
859870	spo-11-ME
1584059	spo-11-ME
2188352	spo-11-ME
1014328	spo-11-ME
5400213	spo-11-ME
5292900	spo-11-ME
1558521	spo-11-ME
1484955	spo-11-ME
4567454	spo-11-ME
1185973	spo-11-ME
4033491	spo-11-ME
3063974	spo-11-ME
2731738	spo-11-ME
4464221	spo-11-ME
2989430	spo-11-ME
3213509	spo-11-ME
5305177	spo-11-ME
6789311	spo-11-ME
1371306	spo-11-ME
1694469	spo-11-ME
3400257	spo-11-ME
2369289	spo-11-ME
4125997	spo-11-ME
122118846	syp-3-PM
290915100	syp-3-PM
13760559	syp-3-PM
13838506	syp-3-PM
45633988	syp-3-PM
115287494	syp-3-PM
215908226	syp-3-PM
150784286	syp-3-PM
111354624	syp-3-PM
14524375	syp-3-PM
107714121	syp-3-PM
101333371	syp-3-PM
47851798	syp-3-PM
146055164	syp-3-PM
120087458	syp-3-PM
118867428	syp-3-PM
119945129	syp-3-PM
112852749	syp-3-PM
92512420	syp-3-PM
103607284	syp-3-PM
98947728	syp-3-PM
93935822	syp-3-PM
104492314	syp-3-PM
90122108	syp-3-PM
66389414	syp-3-PM
151581909	syp-3-PM
99849930	syp-3-PM
120721543	syp-3-PM
27772133	syp-3-PM
70582900	syp-3-PM
138413824	syp-3-PM
117704774	syp-3-PM
43781101	syp-3-PM
89159242	syp-3-PM
23136220	syp-3-PM
85274346	syp-3-PM
71215690	syp-3-PM
95819373	syp-3-PM
39761555	syp-3-PM
96066586	syp-3-PM
85706526	syp-3-PM
60410726	syp-3-PM
46064365	syp-3-PM
88002352	syp-3-PM
71780875	syp-3-PM
46064365	syp-3-PM
71805872	syp-3-PM
35554962	syp-3-PM
102640844	syp-3-PM
13725137	syp-3-PM
90434588	syp-3-PM
53152890	syp-3-PM
84955692	syp-3-PM
80319169	syp-3-PM
67340003	syp-3-PM
95846812	syp-3-PM
77042632	syp-3-PM
144478339	syp-3-PM
73706790	syp-3-PM
37886372	syp-3-PM
86032747	syp-3-PM
93421878	syp-3-PM
49065224	syp-3-PM
72791225	syp-3-PM
123104314	syp-3-PM
46763152	syp-3-PM
39760208	syp-3-PM
109547074	syp-3-PM
153975163	syp-3-PM
55724908	syp-3-PM
48775842	syp-3-PM
40512131	syp-3-PM
59704850	syp-3-PM
97151033	syp-3-PM
69608356	syp-3-PM
54722611	syp-3-PM
143454981	syp-3-PM
35839654	syp-3-PM
45951605	syp-3-PM
104027324	syp-3-PM
67264388	syp-3-PM
118123156	syp-3-PM
18668511	syp-3-PM
78901708	syp-3-PM
31080358	syp-3-PM
134674387	syp-3-PM
55655485	syp-3-PM
141801012	syp-3-PM
20158661	syp-3-PM
56290125	syp-3-PM
142578537	syp-3-PM
126771937	syp-3-PM
101566155	syp-3-PM
96741541	syp-3-PM
23246925	syp-3-PM
91802097	syp-3-PM
104833101	syp-3-PM
183638015	syp-3-PM
61475133	syp-3-PM
173822010	syp-3-PM
137517154	syp-3-PM
69278840	syp-3-PM
13632345	syp-3-PM
7479249	syp-3-PM
171129769	syp-3-PM
127009906	syp-3-PM
44475305	syp-3-PM
44192192	syp-3-PM
61466055	syp-3-PM
53797769	syp-3-PM
44799904	syp-3-PM
76777893	syp-3-PM
64488759	syp-3-PM
17301034	syp-3-PM
107727246	syp-3-PM
64246115	syp-3-PM
48184480	syp-3-PM
125138167	syp-3-PM
51578704	syp-3-PM
52689892	syp-3-PM
31196943	syp-3-PM
19627463	syp-3-PM
48601938	syp-3-PM
26348627	syp-3-PM
23898680	syp-3-PM
4002464	syp-3-ME
6966723	syp-3-ME
27809686	syp-3-ME
5909601	syp-3-ME
7824354	syp-3-ME
4174882	syp-3-ME
2108924	syp-3-ME
5479277	syp-3-ME
2249076	syp-3-ME
2707655	syp-3-ME
1996236	syp-3-ME
4926464	syp-3-ME
2950178	syp-3-ME
3579907	syp-3-ME
3809763	syp-3-ME
3593431	syp-3-ME
2358691	syp-3-ME
3188774	syp-3-ME
3416860	syp-3-ME
3258521	syp-3-ME
2883498	syp-3-ME
2753249	syp-3-ME
2536521	syp-3-ME
1536715	syp-3-ME
3468446	syp-3-ME
2606975	syp-3-ME
2395094	syp-3-ME
2210181	syp-3-ME
5636274	syp-3-ME
11225835	syp-3-ME
4044212	syp-3-ME
2102704	syp-3-ME
4530459	syp-3-ME
1983928	syp-3-ME
4978240	syp-3-ME
3769516	syp-3-ME
2722068	syp-3-ME
1191713	syp-3-ME
3811727	syp-3-ME
2017091	syp-3-ME
1565319	syp-3-ME
17109500	syp-3-ME
6413321	syp-3-ME
9894637	syp-3-ME
4536685	syp-3-ME
6548283	syp-3-ME
2020455	syp-3-ME
1710558	syp-3-ME
4959752	syp-3-ME
3761168	syp-3-ME
4782312	syp-3-ME
5087954	syp-3-ME
3819794	syp-3-ME
5521372	syp-3-ME
6209144	syp-3-ME
3924411	syp-3-ME
3253573	syp-3-ME
6239126	syp-3-ME
4582747	syp-3-ME
4469383	syp-3-ME
5763137	syp-3-ME
3742779	syp-3-ME
3747986	syp-3-ME
4734163	syp-3-ME
3174309	syp-3-ME
1840911	syp-3-ME
3697579	syp-3-ME
2438397	syp-3-ME
6196150	syp-3-ME
3632644	syp-3-ME
2495003	syp-3-ME
4165914	syp-3-ME
4434401	syp-3-ME
4943407	syp-3-ME
5212391	syp-3-ME
2164379	syp-3-ME
3895405	syp-3-ME
1309262	syp-3-ME
2908471	syp-3-ME
2354277	syp-3-ME
2289131	syp-3-ME
3274972	syp-3-ME
4051533	syp-3-ME
1577918	syp-3-ME
3262264	syp-3-ME
1427653	syp-3-ME
3559739	syp-3-ME
5437008	syp-3-ME
801043	syp-3-ME
4323910	syp-3-ME
2155495	syp-3-ME
1876101	syp-3-ME
2655796	syp-3-ME
1324266	syp-3-ME
1519460	syp-3-ME
133673984	con-PM
104995287	con-PM
84198183	con-PM
83438961	con-PM
113740347	con-PM
79907887	con-PM
91694182	con-PM
58652670	con-PM
37741875	con-PM
47240164	con-PM
159489280	con-PM
102043661	con-PM
33725059	con-PM
37739106	con-PM
65762005	con-PM
79672496	con-PM
24132384	con-PM
118020339	con-PM
27658633	con-PM
91233664	con-PM
111005694	con-PM
48845806	con-PM
51286358	con-PM
9165851	con-PM
136035646	con-PM
66958787	con-PM
49170597	con-PM
176666785	con-PM
34338528	con-PM
108496608	con-PM
93185936	con-PM
61060819	con-PM
65266208	con-PM
86097920	con-PM
144350319	con-PM
55016815	con-PM
111220901	con-PM
112682470	con-PM
128046925	con-PM
111857250	con-PM
26124619	con-PM
57829984	con-PM
27304936	con-PM
182376780	con-PM
149901168	con-PM
18854470	con-PM
110014174	con-PM
18487989	con-PM
171825930	con-PM
78057628	con-PM
63966387	con-PM
190635214	con-PM
75789767	con-PM
59390285	con-PM
78352017	con-PM
63276214	con-PM
76658077	con-PM
36530666	con-PM
50516614	con-PM
155840116	con-PM
90352511	con-PM
90442400	con-PM
153327569	con-PM
21691615	con-PM
133181864	con-PM
22729496	con-PM
277662712	con-PM
180683722	con-PM
21514858	con-PM
154474761	con-PM
63682089	con-PM
90369083	con-PM
37157924	con-PM
94437842	con-PM
90507651	con-PM
161606888	con-PM
27756520	con-PM
87998947	con-PM
41833505	con-PM
42815651	con-PM
26787951	con-PM
69293344	con-PM
204205940	con-PM
36681844	con-PM
156034637	con-PM
42667967	con-PM
160423333	con-PM
58225426	con-PM
68559021	con-PM
73261703	con-PM
36860097	con-PM
74195628	con-PM
120490176	con-PM
118631036	con-PM
101674059	con-PM
73422380	con-PM
123929339	con-PM
66412444	con-PM
45342640	con-PM
39936462	con-PM
18385154	con-PM
93808880	con-PM
65049063	con-PM
97844554	con-PM
166921850	con-PM
151953020	con-PM
40822765	con-PM
101589558	con-PM
212418763	con-PM
107933258	con-PM
45486895	con-PM
168624721	con-PM
36782776	con-ME
6115278	con-ME
2590514	con-ME
4687334	con-ME
10921431	con-ME
5654856	con-ME
2330425	con-ME
1494253	con-ME
2023903	con-ME
2521911	con-ME
4979929	con-ME
9892081	con-ME
33624361	con-ME
3380259	con-ME
8596349	con-ME
4396898	con-ME
1946990	con-ME
2538593	con-ME
2250588	con-ME
3211831	con-ME
1098297	con-ME
2593869	con-ME
4373694	con-ME
15321558	con-ME
3586064	con-ME
3092789	con-ME
10480580	con-ME
2797212	con-ME
5646139	con-ME
4169689	con-ME
2176806	con-ME
4065587	con-ME
827177	con-ME
3843077	con-ME
1343068	con-ME
1065189	con-ME
5200322	con-ME
4785827	con-ME
926583	con-ME
1876466	con-ME
7109413	con-ME
9690201	con-ME
25379711	con-ME
5903617	con-ME
3165254	con-ME
3735695	con-ME
7283366	con-ME
3073579	con-ME
2279261	con-ME
3753924	con-ME
1881182	con-ME
1773677	con-ME
2116392	con-ME
7013484	con-ME
4440913	con-ME
2664123	con-ME
14173731	con-ME
845597	con-ME
1529445	con-ME
22174780	con-ME
11677077	con-ME
14003458	con-ME
5201070	con-ME
7344851	con-ME
6096920	con-ME
16067520	con-ME
6517328	con-ME
3727056	con-ME
5234764	con-ME
2553426	con-ME
1476586	con-ME
3156189	con-ME
5072356	con-ME
9579826	con-ME
8287338	con-ME
2017774	con-ME
5014691	con-ME
4027491	con-ME
5940251	con-ME
998646	con-ME
2986712	con-ME
19578148	con-ME
2084731	con-ME
5312761	con-ME
4952875	con-ME
5103745	con-ME
6547203	con-ME
2758707	con-ME
7420302	con-ME
3752304	con-ME
3158085	con-ME
7576459	con-ME
3138787	con-ME
7154387	con-ME
4687159	con-ME
1425305	con-ME
3595570	con-ME
2393412	con-ME

## Sheet: 2C
RawIntDen	Group
1170681	con-PM
1538362	con-PM
1834492	con-PM
456084	con-PM
3052097	con-PM
3911590	con-PM
819286	con-PM
3550983	con-PM
3651843	con-PM
1571903	con-PM
1497720	con-PM
1195140	con-PM
638009	con-PM
546265	con-PM
1729117	con-PM
368083	con-PM
399227	con-PM
1207599	con-PM
279898	con-PM
804041	con-PM
1338492	con-PM
2223090	con-PM
464639	con-PM
1244022	con-PM
892972	con-PM
2009396	con-PM
5278109	con-PM
2023420	con-PM
717991	con-PM
2223959	con-PM
2930321	con-PM
1131812	con-PM
2270199	con-PM
804900	con-PM
1157719	con-PM
732242	con-PM
917673	con-PM
2948668	con-PM
1467993	con-PM
542781	con-PM
1739507	con-PM
2048172	con-PM
452992	con-PM
1111959	con-PM
2541031	con-PM
426074	con-PM
852125	con-PM
2224218	con-PM
2107569	con-PM
646172	con-PM
1027837	con-PM
977222	con-PM
4465383	con-PM
1496466	con-PM
1113238	con-PM
1966352	con-PM
500126	con-PM
575372	con-PM
2445260	con-PM
508195	con-PM
938899	con-PM
1103394	con-PM
356522	con-PM
1209776	con-PM
2105302	con-PM
2499718	con-PM
3660054	con-PM
556478	con-PM
663243	con-PM
1395591	con-PM
462876	con-PM
812964	con-PM
10168580	con-PM
529630	con-PM
1071286	con-PM
472282	con-PM
526279	con-PM
1427935	con-PM
1552434	con-PM
303356	con-PM
643544	con-PM
1274813	con-PM
1730164	con-PM
852799	con-PM
1794534	con-PM
475314	con-PM
933504	con-PM
1784918	con-PM
2927256	con-PM
646424	con-PM
2271348	con-PM
2005139	con-PM
597281	con-PM
961638	con-PM
2126285	con-PM
1950529	con-PM
2001570	con-PM
1456290	con-PM
1818244	con-PM
2018074	con-PM
1302347	con-PM
1342742	con-PM
1230936	con-PM
1873260	con-ME
3324664	con-ME
6904834	con-ME
1872020	con-ME
6160272	con-ME
6496452	con-ME
1930631	con-ME
3917207	con-ME
3596414	con-ME
13618762	con-ME
8460266	con-ME
19972979	con-ME
5027621	con-ME
10060265	con-ME
1900977	con-ME
12144697	con-ME
7289702	con-ME
5594205	con-ME
9029038	con-ME
8730348	con-ME
4795912	con-ME
9624539	con-ME
11930191	con-ME
10062031	con-ME
17425641	con-ME
4178546	con-ME
2010245	con-ME
9507948	con-ME
4278960	con-ME
5372660	con-ME
5118233	con-ME
3826925	con-ME
4794467	con-ME
7169553	con-ME
7373145	con-ME
8974765	con-ME
6019246	con-ME
12887099	con-ME
14654089	con-ME
6399923	con-ME
2286257	con-ME
7080149	con-ME
5355441	con-ME
9861979	con-ME
6901723	con-ME
20485300	con-ME
9216249	con-ME
6659878	con-ME
4068078	con-ME
5100809	con-ME
4993757	con-ME
8294140	con-ME
4397170	con-ME
6716707	con-ME
3812445	con-ME
6932336	con-ME
5693769	con-ME
5619197	con-ME
11366172	con-ME
5032894	con-ME
4719361	con-ME
5062567	con-ME
10550623	con-ME
3449137	con-ME
15961016	con-ME
5882328	con-ME
7732292	con-ME
7467362	con-ME
9977199	con-ME
6780189	con-ME
9091905	con-ME
3870490	con-ME
2085439	con-ME
7850975	con-ME
10311068	con-ME
6151048	con-ME
5500955	con-ME
8396846	con-ME
15381412	con-ME
13345416	con-ME
12418906	con-ME
8898833	con-ME
6621777	con-ME
1265759	con-ME
7289333	con-ME
8194820	con-ME
6372767	con-ME
6816059	con-ME
9061671	con-ME
15842830	con-ME
14450760	con-ME
8879739	con-ME
7582271	con-ME
9180950	con-ME
13432979	con-ME
9257192	con-ME
7301848	con-ME
12104714	con-ME
7036888	con-ME
9921339	con-ME
10867781	con-ME
6106033	con-ME
9129273	con-ME
7689231	con-ME
8487478	con-ME
6542780	con-ME
8580317	con-ME
10337746	con-ME
11028341	con-ME
6607199	con-ME
8172833	con-ME
1862333	con-ME
12586759	con-ME
8667068	con-ME
5075656	con-ME
11635576	con-ME
3227791	con-ME
7123144	con-ME
11541538	con-ME
6455375	con-ME
7711451	con-ME
977906	sa-PM
361450	sa-PM
1378619	sa-PM
526167	sa-PM
416253	sa-PM
3038172	sa-PM
829283	sa-PM
603580	sa-PM
1663974	sa-PM
1732312	sa-PM
412000	sa-PM
661833	sa-PM
1670891	sa-PM
1972098	sa-PM
2710516	sa-PM
738796	sa-PM
2087867	sa-PM
1693160	sa-PM
1141340	sa-PM
1446874	sa-PM
882885	sa-PM
1316657	sa-PM
1565977	sa-PM
1463231	sa-PM
1795557	sa-PM
1393610	sa-PM
1977980	sa-PM
1380334	sa-PM
1093584	sa-PM
849895	sa-PM
1113095	sa-PM
1894047	sa-PM
1870225	sa-PM
2051369	sa-PM
557697	sa-PM
795278	sa-PM
331240	sa-PM
726709	sa-PM
363994	sa-PM
1386649	sa-PM
1763996	sa-PM
1446329	sa-PM
560489	sa-PM
1574054	sa-PM
314662	sa-PM
1145767	sa-PM
2341328	sa-PM
658847	sa-PM
732331	sa-PM
1113627	sa-PM
1859478	sa-PM
1470561	sa-PM
1485104	sa-PM
753440	sa-PM
1731060	sa-PM
552030	sa-PM
941497	sa-PM
767163	sa-PM
771568	sa-PM
616921	sa-PM
1728772	sa-PM
1720849	sa-PM
7983304	sa-PM
6845678	sa-PM
3584552	sa-PM
506632	sa-PM
898622	sa-PM
989082	sa-PM
12887007	sa-PM
1095457	sa-PM
4510810	sa-PM
612897	sa-PM
919250	sa-PM
590080	sa-PM
1252681	sa-PM
2337622	sa-PM
1237887	sa-PM
1192914	sa-PM
1316077	sa-PM
564204	sa-PM
319973	sa-PM
365477	sa-PM
1803425	sa-PM
999222	sa-PM
633044	sa-PM
2786720	sa-PM
2375810	sa-PM
499705	sa-PM
536636	sa-PM
1676580	sa-PM
1815560	sa-PM
736045	sa-PM
2001111	sa-PM
364022	sa-PM
1623943	sa-PM
1796257	sa-PM
1367797	sa-PM
2064569	sa-PM
588381	sa-PM
1223443	sa-PM
1965429	sa-PM
415231	sa-PM
1593572	sa-PM
1294087	sa-PM
472743	sa-PM
1831084	sa-PM
1340720	sa-PM
875560	sa-PM
1267097	sa-PM
1555350	sa-PM
1114642	sa-PM
639451	sa-PM
1268043	sa-PM
3185954	sa-PM
1550205	sa-PM
394516	sa-PM
1468567	sa-PM
1362854	sa-PM
388495	sa-PM
827654	sa-PM
771618	sa-PM
1229733	sa-PM
6490318	sa-ME
3499442	sa-ME
7488817	sa-ME
7112682	sa-ME
7844816	sa-ME
2775852	sa-ME
8040691	sa-ME
12561441	sa-ME
6292960	sa-ME
10293846	sa-ME
5628317	sa-ME
9224172	sa-ME
8189623	sa-ME
7376965	sa-ME
5144519	sa-ME
6685414	sa-ME
14089886	sa-ME
7728936	sa-ME
2265633	sa-ME
7453023	sa-ME
5693363	sa-ME
12300569	sa-ME
5404584	sa-ME
7908132	sa-ME
8305008	sa-ME
15442944	sa-ME
4854580	sa-ME
15226921	sa-ME
8301005	sa-ME
5600537	sa-ME
11124399	sa-ME
13322163	sa-ME
6759188	sa-ME
3514795	sa-ME
7638604	sa-ME
15657981	sa-ME
6241299	sa-ME
8549317	sa-ME
7883349	sa-ME
9112613	sa-ME
10485086	sa-ME
7661043	sa-ME
7468723	sa-ME
8936223	sa-ME
6822658	sa-ME
8970579	sa-ME
7700247	sa-ME
9637325	sa-ME
10167112	sa-ME
11923595	sa-ME
9866896	sa-ME
17785876	sa-ME
5548302	sa-ME
15523223	sa-ME
5662685	sa-ME
6134788	sa-ME
9380457	sa-ME
6116413	sa-ME
8247290	sa-ME
6002240	sa-ME
8961053	sa-ME
1797324	sa-ME
10981796	sa-ME
11812829	sa-ME
12221451	sa-ME
3516401	sa-ME
6838708	sa-ME
5307249	sa-ME
11386960	sa-ME
6355950	sa-ME
4321037	sa-ME
12906802	sa-ME
3557229	sa-ME
3748462	sa-ME
5206752	sa-ME
1378992	sa-ME
2317727	sa-ME
5515620	sa-ME
1625684	sa-ME
7316142	sa-ME
4267083	sa-ME
2610655	sa-ME
2116848	sa-ME
8244751	sa-ME
6191451	sa-ME
7607187	sa-ME
1494515	sa-ME
9969302	sa-ME
4376013	sa-ME
9458515	sa-ME
8049417	sa-ME
12847445	sa-ME
4201231	sa-ME
10220505	sa-ME
9498676	sa-ME
9681401	sa-ME
2923769	sa-ME
4115888	sa-ME
6269603	sa-ME
8081772	sa-ME
9693690	sa-ME
11337438	sa-ME
5877659	sa-ME
6457400	sa-ME
5666793	sa-ME
5985870	sa-ME
3952937	sa-ME
5538362	sa-ME
3173401	sa-ME
5176765	sa-ME
14806571	sa-ME
4516935	sa-ME
9443909	sa-ME
3877384	sa-ME
9563599	sa-ME
6458406	sa-ME
5216134	sa-ME
5419712	sa-ME
5627225	sa-ME
5585141	sa-ME
5554997	sa-ME
4251379	sa-ME
6922745	sa-ME
3796120	sa-ME
5918964	sa-ME
6375263	sa-ME
5961094	sa-ME
4971973	sa-ME

## Sheet: 2F
RawIntDen	Group
1703090	con-PM
1989740	con-PM
7701880	con-PM
1408187	con-PM
2278110	con-PM
4660820	con-PM
1166881	con-PM
2393276	con-PM
3057615	con-PM
1799028	con-PM
1452025	con-PM
1638298	con-PM
1150947	con-PM
2144822	con-PM
5838564	con-PM
3497735	con-PM
10911385	con-PM
1512811	con-PM
1682082	con-PM
2215108	con-PM
2317360	con-PM
1701977	con-PM
1117584	con-PM
3952457	con-PM
1844797	con-PM
1472889	con-PM
1844038	con-PM
1474627	con-PM
1471692	con-PM
1540875	con-PM
1659434	con-PM
2261926	con-PM
1905136	con-PM
1955676	con-PM
1792843	con-PM
9400603	con-PM
1637405	con-PM
7004975	con-PM
2562796	con-PM
1806531	con-PM
5819255	con-PM
3029887	con-PM
1745411	con-PM
6835451	con-PM
4620118	con-PM
8655374	con-PM
5336517	con-PM
2365722	con-PM
6403220	con-PM
7550991	con-PM
2549858	con-PM
2858331	con-PM
5814734	con-PM
2040014	con-PM
2167609	con-PM
2209476	con-PM
3934941	con-PM
4131123	con-PM
2716369	con-PM
3740829	con-PM
2003318	con-PM
3450008	con-PM
4941412	con-PM
1847054	con-PM
1774197	con-PM
3632821	con-PM
2900834	con-PM
1579387	con-PM
2028979	con-PM
2293994	con-PM
2124234	con-PM
2272364	con-PM
5445253	con-PM
1469296	con-PM
4632164	con-PM
5762824	con-PM
2556857	con-PM
2883689	con-PM
1931334	con-PM
6352204	con-PM
10583929	con-PM
2732589	con-PM
1805669	con-PM
2128800	con-PM
1709691	con-PM
1799624	con-PM
5182612	con-PM
2017124	con-PM
1633701	con-PM
6081160	con-PM
2437849	con-PM
1823440	con-PM
3591231	con-PM
9732044	con-PM
8934775	con-PM
2078503	con-PM
9997881	con-PM
3748569	con-PM
5295417	con-PM
3266109	con-ME
6838169	con-ME
15021203	con-ME
3602458	con-ME
3030142	con-ME
5501523	con-ME
6720148	con-ME
3445086	con-ME
3810897	con-ME
9786186	con-ME
5383056	con-ME
2830179	con-ME
3220303	con-ME
17677250	con-ME
3542254	con-ME
10048752	con-ME
6918941	con-ME
27686188	con-ME
3275440	con-ME
10651388	con-ME
13765940	con-ME
13375515	con-ME
17546028	con-ME
14299572	con-ME
14605342	con-ME
13111427	con-ME
12585247	con-ME
14539618	con-ME
10721251	con-ME
22652282	con-ME
22067333	con-ME
10316328	con-ME
15897396	con-ME
5729028	con-ME
3507288	con-ME
7410360	con-ME
8693232	con-ME
8556972	con-ME
9755028	con-ME
11326512	con-ME
11289084	con-ME
8288808	con-ME
17619348	con-ME
8917836	con-ME
4557840	con-ME
12969456	con-ME
8007240	con-ME
7105020	con-ME
16271124	con-ME
9698328	con-ME
4095528	con-ME
16572408	con-ME
10715160	con-ME
13467624	con-ME
15554772	con-ME
12493848	con-ME
8178120	con-ME
13892976	con-ME
20191224	con-ME
10973964	con-ME
8562072	con-ME
10159080	con-ME
11024088	con-ME
14198928	con-ME
16431655	con-ME
13136732	con-ME
25800408	con-ME
37981803	con-ME
17502042	con-ME
11818620	con-ME
5515012	con-ME
23958062	con-ME
6497171	con-ME
3411362	con-ME
21634172	con-ME
11316954	con-ME
8136079	con-ME
3850853	con-ME
22305665	con-ME
21917969	con-ME
7713331	con-ME
5595194	con-ME
14486484	con-ME
18280213	con-ME
12610069	con-ME
20335554	con-ME
6000770	con-ME
9558851	con-ME
6024252	con-ME
13965836	con-ME
4909837	con-ME
7956853	con-ME
7197999	con-ME
21629506	con-ME
10265825	con-ME
26604312	con-ME
19249346	con-ME
13302811	con-ME
14899568	con-ME
26459731	con-ME
1466003	sa-PM
1091910	sa-PM
2031232	sa-PM
1858379	sa-PM
954216	sa-PM
1250431	sa-PM
3638002	sa-PM
1866858	sa-PM
1385888	sa-PM
860689	sa-PM
2039031	sa-PM
1018269	sa-PM
4531106	sa-PM
1571067	sa-PM
800378	sa-PM
3288765	sa-PM
1293860	sa-PM
1330266	sa-PM
1750370	sa-PM
3984438	sa-PM
1705608	sa-PM
1127745	sa-PM
1668466	sa-PM
6238707	sa-PM
1466347	sa-PM
3947486	sa-PM
977146	sa-PM
1188919	sa-PM
952010	sa-PM
1466790	sa-PM
2502743	sa-PM
1658696	sa-PM
2061658	sa-PM
3573135	sa-PM
2852255	sa-PM
989397	sa-PM
1034944	sa-PM
1433335	sa-PM
1226116	sa-PM
2258359	sa-PM
2447735	sa-PM
2549434	sa-PM
3733499	sa-PM
1051747	sa-PM
2424364	sa-PM
2586561	sa-PM
1591643	sa-PM
3928640	sa-PM
2059826	sa-PM
2486763	sa-PM
3078557	sa-PM
2060967	sa-PM
1268316	sa-PM
2119070	sa-PM
3405695	sa-PM
4070304	sa-PM
2576695	sa-PM
4330874	sa-PM
1187664	sa-PM
2467833	sa-PM
4958440	sa-PM
3435648	sa-PM
2150505	sa-PM
1403945	sa-PM
4315484	sa-PM
3976603	sa-PM
1843440	sa-PM
1618527	sa-PM
4034696	sa-PM
1215972	sa-PM
4431621	sa-PM
1330613	sa-PM
1464389	sa-PM
1011769	sa-PM
4039172	sa-PM
1431085	sa-PM
2202133	sa-PM
1292271	sa-PM
1225047	sa-PM
6440553	sa-PM
6958657	sa-PM
2946353	sa-PM
6475873	sa-PM
3470807	sa-PM
5569519	sa-PM
1315437	sa-PM
1383314	sa-PM
1327301	sa-PM
1646742	sa-PM
5999670	sa-PM
1660488	sa-PM
1583561	sa-PM
1400465	sa-PM
1645954	sa-PM
1138466	sa-PM
1711908	sa-PM
1451112	sa-PM
2480219	sa-PM
2053490	sa-PM
1247480	sa-PM
2806429	sa-PM
2749137	sa-PM
1733980	sa-PM
2100150	sa-PM
1347413	sa-PM
7587818	sa-PM
3724237	sa-PM
1918292	sa-PM
1618222	sa-PM
1607365	sa-PM
1705219	sa-PM
1442813	sa-PM
15719620	sa-ME
11702787	sa-ME
10185086	sa-ME
30956926	sa-ME
3190788	sa-ME
40335264	sa-ME
11672915	sa-ME
17389910	sa-ME
10401228	sa-ME
1547175	sa-ME
2399035	sa-ME
6063193	sa-ME
14324279	sa-ME
8336691	sa-ME
7893000	sa-ME
8921334	sa-ME
6411384	sa-ME
2835097	sa-ME
10281277	sa-ME
2430445	sa-ME
17151526	sa-ME
8453319	sa-ME
2481710	sa-ME
16744883	sa-ME
3022403	sa-ME
17129997	sa-ME
12942470	sa-ME
3284288	sa-ME
12820400	sa-ME
3692787	sa-ME
7870371	sa-ME
14292560	sa-ME
7355306	sa-ME
17415704	sa-ME
14937316	sa-ME
3846017	sa-ME
19857875	sa-ME
8952151	sa-ME
6388321	sa-ME
1970614	sa-ME
8380785	sa-ME
20073084	sa-ME
4488378	sa-ME
8283683	sa-ME
13997759	sa-ME
9145956	sa-ME
13473620	sa-ME
2957958	sa-ME
17247051	sa-ME
6278365	sa-ME
10259724	sa-ME
22769935	sa-ME
8852969	sa-ME
16478373	sa-ME
34042399	sa-ME
6997795	sa-ME
22376377	sa-ME
4500080	sa-ME
8450080	sa-ME
3896372	sa-ME
4757892	sa-ME
3997749	sa-ME
13359566	sa-ME
15967888	sa-ME
5887308	sa-ME
15944868	sa-ME
3630926	sa-ME
4170486	sa-ME
7147404	sa-ME
5824798	sa-ME
8697294	sa-ME
19514508	sa-ME
18376200	sa-ME
5249792	sa-ME
12869393	sa-ME
12371062	sa-ME
8135233	sa-ME
9079673	sa-ME
37733692	sa-ME
8738695	sa-ME
7593702	sa-ME
4130538	sa-ME
23917089	sa-ME
11190572	sa-ME
4384737	sa-ME
14066990	sa-ME
3430012	sa-ME
8563187	sa-ME
7577059	sa-ME
12638759	sa-ME
6518534	sa-ME
17805086	sa-ME
7164067	sa-ME
18744529	sa-ME
15335617	sa-ME
17665044	sa-ME
3329096	sa-ME
19981282	sa-ME
12147141	sa-ME
21197344	sa-ME
30193260	sa-ME
12880031	sa-ME
18708584	sa-ME
12070209	sa-ME
11128017	sa-ME
15094524	sa-ME
6052875	sa-ME
7438197	sa-ME
16989724	sa-ME
13289640	sa-ME
6859953	sa-ME
17615526	sa-ME
12508748	sa-ME
13588762	sa-ME
16250789	sa-ME
15554940	sa-ME
12947230	sa-ME
21326022	sa-ME
9563085	sa-ME
10772931	sa-ME
15722911	sa-ME
13739060	sa-ME
24489593	sa-ME
14870366	sa-ME
18170859	sa-ME
19497087	sa-ME
19438453	sa-ME
16242767	sa-ME
12566766	sa-ME
12713849	sa-ME

## Sheet: 3B
allele	egg	adult	male	per_via	per_male
atl-KA	1691	1589	1	94	0.06
atl-tm853	1321	0	0	0	0
atm-gk186	1894	849	3	44.8	0.35
atm-KA	2879	2472	2	85.9	0.08
con	2875	2738	1	95.2	0.04

## Sheet: 4-con
foci	region	count
0	1	1
0	1	1
0	1	1
0	1	1
0	1	1
0	1	1
0	1	1
0	1	1
0	1	1
0	1	1
0	1	1
0	1	1
0	1	1
0	1	1
0	1	1
0	1	1
0	1	1
0	1	1
0	1	1
0	1	1
0	1	1
0	1	1
0	1	1
0	1	1
0	1	1
0	1	1
0	1	1
0	1	1
0	1	1
0	1	1
0	1	1
0	1	1
0	1	1
0	1	1
0	1	1
0	1	1
0	1	1
0	1	1
0	1	1
0	1	1
0	1	1
0	1	1
0	1	1
0	1	1
0	1	1
0	1	1
0	1	1
0	1	1
0	1	1
0	1	1
0	1	1
0	1	1
0	1	1
0	1	1
0	1	1
0	1	1
0	1	1
0	1	1
0	1	1
0	1	1
0	1	1
0	1	1
0	1	1
0	1	1
0	1	1
0	1	1
0	1	1
0	1	1
0	1	1
0	1	1
0	1	1
0	1	1
0	1	1
0	1	1
0	1	1
0	1	1
0	1	1
0	1	1
0	1	1
0	1	1
0	1	1
0	1	1
0	1	1
0	1	1
0	1	1
0	1	1
0	1	1
0	1	1
0	1	1
0	1	1
0	1	1
0	1	1
0	1	1
0	1	1
0	1	1
0	1	1
0	1	1
0	1	1
0	1	1
0	1	1
0	1	1
0	1	1
0	1	1
0	1	1
0	1	1
0	1	1
0	1	1
0	1	1
1	1	1
0	1	1
0	1	1
0	1	1
0	1	1
0	1	1
0	1	1
0	1	1
0	1	1
0	1	1
0	1	1
0	1	1
0	1	1
0	1	1
0	1	1
0	1	1
0	1	1
0	1	1
0	1	1
0	1	1
0	1	1
0	1	1
0	1	1
0	1	1
0	1	1
0	1	1
0	1	1
0	1	1
0	1	1
0	1	1
0	1	1
0	1	1
0	1	1
0	1	1
0	1	1
0	1	1
0	1	1
0	1	1
0	1	1
0	1	1
0	1	1
0	1	1
0	1	1
0	1	1
0	1	1
0	1	1
0	1	1
0	1	1
0	1	1
0	1	1
0	1	1
0	1	1
0	1	1
0	1	1
0	1	1
0	1	1
0	1	1
0	1	1
0	1	1
0	1	1
0	1	1
0	1	1
0	1	1
0	1	1
0	1	1
0	1	1
0	1	1
0	1	1
0	1	1
0	1	1
0	1	1
0	1	1
0	1	1
0	1	1
0	1	1
0	1	1
0	1	1
0	1	1
0	1	1
0	1	1
0	1	1
0	1	1
4	2	1
1	2	1
2	2	1
0	2	1
0	2	1
2	2	1
1	2	1
0	2	1
6	2	1
0	2	1
0	2	1
4	2	1
2	2	1
2	2	1
6	2	1
0	2	1
1	2	1
0	2	1
1	2	1
0	2	1
0	2	1
0	2	1
1	2	1
0	2	1
0	2	1
0	2	1
6	2	1
0	2	1
0	2	1
2	2	1
0	2	1
2	2	1
0	2	1
0	2	1
0	2	1
2	2	1
0	2	1
1	2	1
0	2	1
3	2	1
0	2	1
0	2	1
1	2	1
0	2	1
1	2	1
0	2	1
0	2	1
1	2	1
2	2	1
0	2	1
1	2	1
0	2	1
0	2	1
0	2	1
3	2	1
1	2	1
0	2	1
0	2	1
2	2	1
0	2	1
0	2	1
3	2	1
0	2	1
1	2	1
1	2	1
3	2	1
0	2	1
0	2	1
0	2	1
1	2	1
0	2	1
2	2	1
0	2	1
2	2	1
2	2	1
1	2	1
0	2	1
0	2	1
2	2	1
0	2	1
0	2	1
0	2	1
0	2	1
0	2	1
0	2	1
0	2	1
1	2	1
2	2	1
3	2	1
2	2	1
0	2	1
0	2	1
2	2	1
0	2	1
0	2	1
0	2	1
6	2	1
0	2	1
0	2	1
0	2	1
0	2	1
0	2	1
0	2	1
0	2	1
0	2	1
0	2	1
0	2	1
0	2	1
0	2	1
0	2	1
0	2	1
1	2	1
0	2	1
0	2	1
1	2	1
2	2	1
1	2	1
2	2	1
0	2	1
3	2	1
2	2	1
1	2	1
2	2	1
0	2	1
1	2	1
0	2	1
0	2	1
2	2	1
0	2	1
0	2	1
1	2	1
1	2	1
0	2	1
0	2	1
0	2	1
3	2	1
1	2	1
1	2	1
0	2	1
1	2	1
1	2	1
2	2	1
1	2	1
0	2	1
1	2	1
1	2	1
0	2	1
2	2	1
0	2	1
0	2	1
0	2	1
2	2	1
0	2	1
1	2	1
6	2	1
0	2	1
1	2	1
0	2	1
0	2	1
0	2	1
0	2	1
2	2	1
1	2	1
0	2	1
0	2	1
0	2	1
1	2	1
2	2	1
0	2	1
0	2	1
2	2	1
2	2	1
0	2	1
0	2	1
0	2	1
2	2	1
1	2	1
0	2	1
0	2	1
0	2	1
1	2	1
1	2	1
1	2	1
0	2	1
0	2	1
0	2	1
0	2	1
1	2	1
0	2	1
0	2	1
0	2	1
3	2	1
2	2	1
1	2	1
0	2	1
2	2	1
2	2	1
1	2	1
1	2	1
1	2	1
0	2	1
0	2	1
0	2	1
2	2	1
0	2	1
1	2	1
2	2	1
0	2	1
0	2	1
1	2	1
1	2	1
1	2	1
1	2	1
0	2	1
1	2	1
1	2	1
0	2	1
1	2	1
1	2	1
1	2	1
1	2	1
6	3	1
3	3	1
6	3	1
0	3	1
0	3	1
0	3	1
0	3	1
1	3	1
2	3	1
8	3	1
1	3	1
0	3	1
5	3	1
0	3	1
2	3	1
1	3	1
2	3	1
0	3	1
3	3	1
1	3	1
1	3	1
0	3	1
1	3	1
0	3	1
0	3	1
1	3	1
2	3	1
2	3	1
2	3	1
2	3	1
1	3	1
0	3	1
2	3	1
1	3	1
3	3	1
2	3	1
4	3	1
2	3	1
1	3	1
2	3	1
1	3	1
1	3	1
1	3	1
2	3	1
0	3	1
0	3	1
0	3	1
0	3	1
0	3	1
4	3	1
3	3	1
3	3	1
1	3	1
2	3	1
4	3	1
1	3	1
1	3	1
2	3	1
0	3	1
0	3	1
3	3	1
1	3	1
1	3	1
1	3	1
1	3	1
3	3	1
0	3	1
1	3	1
1	3	1
0	3	1
1	3	1
2	3	1
1	3	1
1	3	1
1	3	1
4	3	1
5	3	1
2	3	1
4	3	1
2	3	1
6	3	1
2	3	1
0	3	1
4	3	1
1	3	1
1	3	1
1	3	1
3	3	1
1	3	1
1	3	1
1	3	1
1	3	1
1	3	1
2	3	1
3	3	1
2	3	1
1	3	1
6	3	1
1	3	1
1	3	1
3	3	1
1	3	1
1	3	1
2	3	1
1	3	1
1	3	1
4	3	1
0	3	1
4	3	1
1	3	1
2	3	1
1	3	1
1	3	1
1	3	1
3	3	1
0	3	1
0	3	1
3	3	1
1	3	1
1	3	1
7	3	1
4	3	1
7	3	1
1	3	1
5	3	1
4	3	1
8	3	1
1	3	1
1	3	1
4	3	1
1	3	1
2	3	1
3	3	1
1	3	1
1	3	1
1	3	1
2	3	1
3	3	1
1	3	1
1	3	1
3	3	1
1	3	1
0	3	1
7	3	1
0	3	1
1	3	1
3	3	1
5	3	1
3	3	1
0	3	1
1	3	1
4	3	1
0	3	1
1	3	1
0	3	1
2	3	1
1	3	1
0	3	1
0	3	1
0	3	1
0	3	1
1	3	1
2	3	1
1	3	1
3	3	1
0	3	1
0	3	1
2	3	1
0	3	1
3	3	1
5	3	1
1	3	1
1	3	1
2	3	1
5	3	1
4	3	1
1	3	1
4	3	1
2	3	1
2	3	1
1	3	1
2	3	1
2	3	1
1	3	1
1	3	1
1	3	1
3	3	1
3	3	1
2	3	1
0	3	1
1	3	1
0	3	1
1	3	1
2	3	1
1	3	1
1	3	1
0	3	1
3	3	1
1	3	1
0	3	1
3	3	1
1	3	1
4	3	1
0	3	1
7	3	1
0	3	1
1	3	1
0	3	1
3	3	1
0	3	1
0	3	1
0	3	1
0	3	1
2	3	1
1	3	1
2	3	1
2	3	1
2	3	1
2	3	1
2	3	1
1	3	1
1	3	1
2	3	1
4	3	1
3	3	1
1	3	1
3	3	1
1	3	1
1	3	1
5	3	1
3	3	1
2	4	1
0	4	1
0	4	1
5	4	1
2	4	1
0	4	1
2	4	1
0	4	1
5	4	1
3	4	1
3	4	1
4	4	1
3	4	1
0	4	1
5	4	1
4	4	1
2	4	1
2	4	1
3	4	1
2	4	1
1	4	1
0	4	1
0	4	1
2	4	1
2	4	1
1	4	1
0	4	1
2	4	1
0	4	1
4	4	1
2	4	1
3	4	1
3	4	1
3	4	1
4	4	1
1	4	1
1	4	1
2	4	1
0	4	1
1	4	1
2	4	1
3	4	1
5	4	1
0	4	1
4	4	1
0	4	1
6	4	1
2	4	1
3	4	1
2	4	1
1	4	1
4	4	1
4	4	1
0	4	1
1	4	1
5	4	1
3	4	1
2	4	1
1	4	1
1	4	1
1	4	1
6	4	1
2	4	1
5	4	1
2	4	1
0	4	1
1	4	1
2	4	1
1	4	1
3	4	1
4	4	1
3	4	1
5	4	1
4	4	1
2	4	1
0	4	1
1	4	1
0	4	1
1	4	1
2	4	1
3	4	1
4	4	1
4	4	1
0	4	1
0	4	1
3	4	1
2	4	1
3	4	1
2	4	1
2	4	1
0	4	1
0	4	1
0	4	1
6	4	1
1	4	1
4	4	1
3	4	1
9	4	1
3	4	1
1	4	1
5	4	1
0	4	1
5	4	1
4	4	1
0	4	1
1	4	1
2	4	1
8	4	1
2	4	1
0	4	1
1	4	1
4	4	1
5	4	1
0	4	1
0	4	1
3	4	1
1	4	1
1	4	1
1	4	1
4	4	1
4	4	1
1	4	1
0	4	1
0	4	1
5	4	1
5	4	1
0	4	1
0	4	1
0	4	1
3	4	1
0	4	1
5	4	1
0	4	1
0	4	1
0	4	1
2	4	1
0	4	1
0	4	1
0	4	1
1	4	1
0	4	1
0	4	1
0	4	1
0	4	1
0	4	1
0	4	1
0	4	1
0	4	1
0	4	1
0	4	1
0	4	1
0	4	1
0	4	1
0	4	1
7	4	1
0	4	1
0	4	1
2	4	1
1	4	1
0	4	1
0	4	1
0	4	1
0	4	1
0	4	1
4	4	1
6	4	1
0	5	1
0	5	1
0	5	1
0	5	1
0	5	1
0	5	1
0	5	1
0	5	1
0	5	1
0	5	1
0	5	1
0	5	1
0	5	1
0	5	1
0	5	1
0	5	1
0	5	1
0	5	1
0	5	1
0	5	1
0	5	1
1	5	1
0	5	1
0	5	1
0	5	1
2	5	1
0	5	1
0	5	1
0	5	1
0	5	1
0	5	1
0	5	1
0	5	1
0	5	1
0	5	1
0	5	1
0	5	1
0	5	1
0	5	1
0	5	1
2	5	1
0	5	1
0	5	1
0	5	1
1	5	1
0	5	1
1	5	1
0	5	1
0	5	1
0	5	1
0	5	1
0	5	1
0	5	1
1	5	1
0	5	1
0	5	1
0	5	1
0	5	1
1	5	1
1	5	1
0	5	1
0	5	1
0	5	1
0	5	1
1	5	1
1	5	1
2	5	1
1	5	1
0	5	1
1	5	1
0	5	1
0	5	1
0	5	1
1	5	1
1	5	1
0	5	1
1	5	1
0	5	1
0	5	1
0	5	1
0	5	1
0	5	1
1	5	1
0	5	1
0	6	1
0	6	1
0	6	1
0	6	1
0	6	1
0	6	1
0	6	1
0	6	1
0	6	1
0	6	1
0	6	1
0	6	1
0	6	1
0	6	1
0	6	1
0	6	1
0	6	1
1	6	1
0	6	1
2	6	1
0	6	1
0	6	1
0	6	1
0	6	1
0	6	1
0	6	1
0	6	1
0	6	1
0	6	1
0	6	1
0	6	1
0	6	1
0	6	1
0	6	1
0	6	1
0	6	1
0	6	1
0	6	1
0	6	1

## Sheet: 4-spo
foci	region
0	1
0	1
0	1
0	1
0	1
0	1
0	1
0	1
0	1
0	1
0	1
0	1
0	1
0	1
0	1
0	1
0	1
0	1
0	1
0	1
0	1
0	1
0	1
0	1
0	1
0	1
0	1
0	1
0	1
0	1
0	1
0	1
0	1
0	1
0	1
0	1
0	1
0	1
0	1
0	1
0	1
0	1
0	1
0	1
0	1
0	1
0	1
0	1
0	1
0	1
0	1
0	1
0	1
0	1
0	1
0	1
0	1
0	1
0	1
0	1
0	1
0	1
0	1
0	1
0	1
0	1
0	1
0	1
0	1
0	1
0	1
0	1
0	1
0	1
0	1
0	1
0	1
0	1
0	1
0	1
0	1
0	1
0	1
0	1
0	1
0	1
0	1
0	1
0	1
0	1
0	1
0	1
0	1
0	1
0	1
0	1
0	1
0	1
0	1
0	1
0	1
0	1
0	1
0	1
0	1
0	1
0	1
0	1
0	1
0	1
0	1
0	1
0	1
0	1
0	1
0	1
0	1
0	1
0	1
0	1
0	1
0	1
0	1
0	1
0	1
0	1
0	1
0	1
0	1
0	1
0	1
0	1
0	1
0	1
0	1
0	1
0	1
0	1
0	1
0	1
0	1
0	1
0	1
0	1
0	1
0	1
0	1
0	1
0	1
0	1
0	1
0	1
0	1
0	1
0	1
0	1
0	1
0	1
0	1
0	1
0	1
0	1
0	1
0	2
0	2
0	2
0	2
0	2
0	2
0	2
0	2
0	2
0	2
0	2
0	2
0	2
0	2
0	2
0	2
0	2
0	2
0	2
0	2
0	2
0	2
0	2
0	2
0	2
0	2
0	2
0	2
0	2
0	2
0	2
0	2
0	2
0	2
0	2
0	2
0	2
0	2
0	2
0	2
0	2
0	2
0	2
0	2
0	2
0	2
0	2
0	2
0	2
0	2
0	2
0	2
0	2
0	2
0	2
0	2
0	2
0	2
0	2
0	2
0	2
0	2
0	2
0	2
0	2
0	2
0	2
0	2
0	2
0	2
0	2
0	2
0	2
0	2
0	2
0	2
0	2
0	2
0	2
0	2
0	2
0	2
0	2
0	2
0	2
0	2
0	2
0	2
0	2
0	2
0	2
0	2
0	2
0	2
0	2
0	2
0	2
0	2
0	2
0	2
1	2
0	2
0	2
0	2
0	2
0	2
0	2
0	2
0	2
0	2
0	2
0	2
0	2
0	2
0	2
0	2
0	2
0	2
0	2
0	2
0	2
0	2
0	2
0	2
0	2
0	2
0	2
0	2
0	2
0	2
0	2
0	2
0	2
0	2
0	2
0	2
0	2
0	2
0	2
0	2
0	2
0	2
0	2
0	2
0	2
0	2
0	2
0	2
0	2
0	2
0	2
0	2
0	2
0	2
0	2
0	2
0	2
0	2
0	2
0	2
0	2
0	2
0	2
0	2
0	2
0	2
0	2
0	2
0	2
0	2
0	2
0	2
0	2
0	2
0	2
0	2
0	2
0	2
0	2
0	2
0	3
0	3
0	3
0	3
0	3
0	3
0	3
0	3
0	3
0	3
0	3
0	3
0	3
0	3
0	3
0	3
0	3
0	3
0	3
0	3
0	3
0	3
0	3
0	3
0	3
0	3
0	3
0	3
0	3
0	3
0	3
0	3
0	3
0	3
0	3
0	3
0	3
0	3
0	3
0	3
0	3
0	3
0	3
0	3
0	3
0	3
0	3
0	3
0	3
0	3
0	3
0	3
0	3
0	3
0	3
0	3
0	3
0	3
0	3
0	3
0	3
0	3
1	3
0	3
0	3
0	3
0	3
0	3
0	3
0	3
0	3
0	3
0	3
0	3
0	3
0	3
0	3
0	3
0	3
0	3
0	3
0	3
0	3
0	3
0	3
0	3
0	3
0	3
0	3
0	3
0	3
0	3
0	3
0	3
0	3
0	3
0	3
0	3
0	3
0	3
0	3
0	3
0	3
0	3
0	3
0	3
0	3
0	3
0	3
0	3
0	3
0	3
0	3
0	3
0	3
0	3
0	3
0	3
0	3
0	3
0	3
0	3
0	3
0	3
0	3
0	3
0	3
0	3
0	3
0	3
0	3
0	3
0	3
0	3
0	3
0	3
0	3
0	3
0	3
0	3
0	3
0	3
0	3
0	3
0	3
0	3
0	3
0	3
0	3
0	3
0	3
0	3
0	3
0	3
0	3
0	3
0	3
0	3
0	3
0	3
0	3
0	3
0	3
0	3
0	3
0	3
0	3
0	3
0	3
0	3
0	3
0	3
0	3
0	3
0	3
0	3
0	3
0	3
0	3
0	3
0	3
0	3
0	3
0	3
0	3
0	3
0	3
0	3
0	3
0	3
0	3
0	3
0	3
0	3
0	3
0	3
0	3
0	3
0	3
0	3
0	3
0	3
0	3
0	3
0	3
0	3
0	3
0	4
0	4
0	4
0	4
0	4
0	4
0	4
0	4
0	4
0	4
0	4
0	4
0	4
0	4
0	4
0	4
0	4
0	4
0	4
0	4
0	4
0	4
0	4
0	4
0	4
0	4
0	4
0	4
0	4
0	4
0	4
0	4
0	4
0	4
1	4
0	4
0	4
0	4
0	4
0	4
0	4
0	4
0	4
0	4
0	4
0	4
0	4
0	4
0	4
0	4
0	4
0	4
0	4
0	4
0	4
0	4
0	4
0	4
0	4
0	4
1	4
0	4
0	4
0	4
0	4
0	4
0	4
0	4
0	4
0	4
0	4
0	4
0	4
0	4
0	4
0	4
0	4
0	4
0	4
0	4
0	4
0	4
0	4
0	4
0	4
0	4
0	4
0	4
0	4
0	4
0	4
0	4
0	4
0	4
0	4
0	4
0	4
0	4
0	4
0	4
0	4
0	4
0	4
0	4
0	4
0	4
0	4
0	4
0	4
0	4
0	4
0	4
0	4
0	4
0	4
0	4
0	4
0	4
0	4
0	4
0	4
0	4
0	4
0	4
0	4
0	4
0	4
0	4
0	4
0	4
0	4
0	4
0	4
0	4
0	4
0	4
0	4
0	4
0	4
0	4
0	4
0	4
0	4
0	4
0	4
0	4
0	4
0	4
0	4
0	4
0	4
0	4
0	4
0	4
0	4
0	4
0	4
0	4
0	4
0	4
0	4
0	4
0	4
0	4
0	4
0	4
0	4
0	4
0	4
0	4
0	4
0	4
0	4
0	4
0	5
0	5
0	5
0	5
0	5
0	5
0	5
0	5
0	5
0	5
0	5
0	5
0	5
0	5
0	5
0	5
0	5
0	5
0	5
0	5
0	5
0	5
0	5
0	5
0	5
1	5
0	5
0	5
0	5
0	5
0	5
0	5
0	5
0	5
0	5
0	5
0	5
0	5
0	5
0	5
0	5
0	5
0	5
0	5
0	5
0	5
0	5
0	5
0	5
0	5
0	5
0	5
0	5
0	5
0	5
0	5
0	5
0	5
0	5
0	5
0	5
0	5
0	5
0	5
0	5
0	5
0	5
0	5
0	5
0	5
1	5
0	5
0	5
0	5
0	5
0	5
0	5
0	5
0	5
0	5
0	5
0	5
0	5
0	5
0	5
0	5
0	5
0	5
0	5
0	5
0	5
0	5
0	5
0	5
0	5
0	5
0	5
0	5
0	5
0	5
0	5
0	5
0	5
0	5
0	6
0	6
0	6
0	6
0	6
0	6
0	6
0	6
0	6
0	6
0	6
0	6
0	6
0	6
0	6
0	6
0	6
0	6
0	6
0	6
0	6
0	6
0	6
0	6
0	6
0	6
0	6
1	6
0	6
0	6
0	6
0	6

## Sheet: 4-atm
foci	region
0	1
0	1
0	1
0	1
0	1
0	1
0	1
0	1
0	1
0	1
0	1
0	1
0	1
0	1
0	1
0	1
0	1
0	1
0	1
0	1
0	1
0	1
0	1
0	1
0	1
0	1
0	1
0	1
0	1
0	1
0	1
0	1
0	1
0	1
0	1
0	1
0	1
0	1
0	1
0	1
0	1
0	1
0	1
0	1
0	1
0	1
0	1
0	1
0	1
0	1
0	1
0	1
0	1
0	1
0	1
0	1
0	1
0	1
0	1
0	1
0	1
0	1
0	1
0	1
0	1
0	1
0	1
0	1
0	1
0	1
0	1
0	1
1	1
0	1
0	1
0	1
0	1
0	1
0	1
0	1
0	1
0	1
0	1
0	1
0	1
0	1
0	1
0	1
0	1
0	1
0	1
0	1
0	1
0	1
0	1
0	1
0	1
0	1
0	1
0	1
0	1
0	1
0	1
0	1
0	1
0	1
0	1
0	1
0	1
0	1
0	1
0	1
0	1
0	1
0	1
0	1
0	1
0	1
0	1
0	1
0	1
0	1
0	1
0	1
0	1
0	1
0	1
0	1
0	1
0	1
0	1
0	1
0	1
0	1
0	1
0	1
0	1
0	1
0	1
0	1
0	1
0	1
0	1
0	1
0	1
0	1
0	1
0	1
0	1
0	1
0	1
0	1
0	1
0	1
0	1
0	1
0	1
0	1
0	1
0	1
0	1
0	1
0	1
0	1
0	1
0	1
0	1
0	1
0	1
0	1
0	1
0	1
0	1
0	1
0	1
0	1
0	1
0	1
0	1
0	1
0	1
0	1
0	1
0	1
0	2
0	2
0	2
0	2
0	2
0	2
0	2
0	2
0	2
0	2
0	2
0	2
0	2
0	2
0	2
0	2
0	2
0	2
0	2
0	2
0	2
0	2
0	2
0	2
0	2
0	2
0	2
0	2
0	2
0	2
0	2
0	2
0	2
0	2
0	2
0	2
1	2
0	2
0	2
0	2
0	2
0	2
0	2
0	2
0	2
0	2
0	2
0	2
1	2
0	2
0	2
0	2
0	2
0	2
0	2
0	2
0	2
0	2
0	2
1	2
0	2
0	2
0	2
0	2
2	2
0	2
0	2
3	2
0	2
1	2
2	2
2	2
0	2
0	2
0	2
2	2
2	2
2	2
0	2
0	2
2	2
3	2
0	2
1	2
0	2
0	2
0	2
1	2
1	2
2	2
0	2
0	2
0	2
1	2
1	2
0	2
0	2
0	2
1	2
3	2
0	2
0	2
1	2
2	2
2	2
3	2
1	2
3	2
0	2
2	2
4	2
1	2
3	2
2	2
0	2
0	2
1	2
1	2
6	2
5	2
6	2
4	2
0	2
3	2
2	2
4	2
4	2
4	2
3	2
2	2
6	2
6	2
6	2
3	2
0	2
0	2
0	2
0	2
0	2
0	2
0	2
0	2
0	2
0	2
0	2
0	2
1	2
0	2
0	2
0	2
0	2
1	2
0	2
0	2
0	2
0	2
0	2
0	2
0	2
1	2
0	2
0	2
0	2
0	2
1	2
0	2
0	2
1	2
0	2
0	2
0	2
1	2
0	2
0	2
1	2
0	2
0	2
0	2
2	2
0	2
0	2
1	2
0	2
0	2
0	2
1	2
1	2
0	2
0	2
0	2
0	2
0	2
0	2
0	2
3	2
1	2
2	2
0	2
0	2
0	2
0	2
0	3
0	3
0	3
5	3
2	3
0	3
3	3
3	3
4	3
1	3
0	3
3	3
5	3
1	3
3	3
5	3
4	3
0	3
1	3
6	3
0	3
1	3
6	3
4	3
5	3
7	3
2	3
4	3
10	3
6	3
1	3
4	3
3	3
8	3
6	3
5	3
7	3
3	3
4	3
3	3
0	3
1	3
4	3
5	3
4	3
10	3
8	3
5	3
2	3
3	3
7	3
6	3
8	3
6	3
1	3
0	3
2	3
1	3
1	3
2	3
6	3
0	3
3	3
1	3
0	3
0	3
1	3
2	3
1	3
2	3
1	3
1	3
1	3
1	3
2	3
2	3
5	3
3	3
1	3
2	3
4	3
3	3
3	3
2	3
0	3
5	3
0	3
3	3
3	3
3	3
4	3
1	3
2	3
0	3
1	3
1	3
0	3
0	3
0	3
2	3
1	3
4	3
2	3
4	3
6	3
3	3
2	3
3	3
2	3
3	3
4	3
1	3
3	3
1	3
2	3
1	3
0	3
3	3
3	3
1	3
2	3
2	3
2	3
2	3
0	3
3	3
5	3
5	3
2	3
2	3
0	3
0	3
0	3
1	3
1	3
0	3
1	3
1	3
1	3
1	3
2	3
1	3
0	3
0	3
0	3
2	3
0	3
0	3
4	3
2	3
3	3
0	3
1	3
0	3
3	3
3	3
2	3
7	3
4	3
0	3
6	3
1	3
4	3
1	3
0	3
3	3
3	3
6	3
0	3
8	3
4	3
0	3
6	3
6	3
4	3
4	3
1	3
1	3
4	3
4	3
4	3
6	3
0	3
3	3
5	3
2	3
4	3
5	3
7	3
0	3
5	3
3	3
8	3
7	3
7	3
2	3
5	4
4	4
1	4
0	4
3	4
3	4
4	4
3	4
0	4
2	4
2	4
0	4
3	4
3	4
4	4
3	4
4	4
5	4
3	4
2	4
4	4
1	4
2	4
1	4
0	4
2	4
7	4
8	4
2	4
4	4
1	4
1	4
0	4
1	4
0	4
0	4
0	4
1	4
2	4
3	4
6	4
5	4
0	4
1	4
1	4
2	4
3	4
5	4
2	4
3	4
2	4
0	4
3	4
2	4
2	4
2	4
3	4
1	4
1	4
3	4
5	4
1	4
1	4
4	4
0	4
0	4
0	4
1	4
5	4
0	4
4	4
5	4
2	4
2	4
4	4
2	4
4	4
6	4
8	4
6	4
0	4
2	4
7	4
8	4
4	4
14	4
6	4
7	4
2	4
9	4
9	4
2	4
4	4
7	4
6	4
6	4
9	4
5	4
5	4
6	4
6	4
4	4
0	4
0	4
1	4
2	4
4	4
11	4
13	4
12	4
11	4
10	4
15	4
2	4
6	4
7	4
11	4
7	4
8	4
2	4
0	4
1	4
0	4
0	4
0	4
0	4
0	4
1	4
0	4
0	4
0	4
0	4
0	4
0	4
0	4
0	4
0	4
0	4
0	4
0	4
0	4
0	4
0	4
0	4
0	4
0	4
0	4
0	4
0	4
0	4
0	4
0	4
0	4
0	4
0	4
0	4
0	4
0	4
0	4
0	4
0	4
0	4
0	4
0	4
1	4
0	5
0	5
0	5
0	5
0	5
0	5
0	5
0	5
0	5
0	5
0	5
0	5
0	5
0	5
0	5
0	5
1	5
0	5
0	5
0	5
1	5
0	5
0	5
0	5
0	5
0	5
0	5
0	5
0	5
0	5
0	5
0	5
0	5
0	5
0	5
0	5
0	5
0	5
0	5
0	5
0	5
0	5
0	5
0	5
0	5
0	5
0	5
0	5
0	5
0	5
0	5
0	5
0	5
0	5
0	5
0	5
0	5
0	5
2	5
0	5
0	5
0	5
1	5
0	5
0	5
0	5
0	5
1	5
0	5
0	5
0	5
1	5
0	5
0	5
0	5
0	5
0	5
0	5
0	5
0	5
0	5
0	5
0	5
0	5
0	6
0	6
0	6
0	6
0	6
0	6
1	6
0	6
0	6
0	6
0	6
0	6
0	6
0	6
0	6
0	6
0	6
0	6
0	6
0	6
0	6
0	6
0	6
0	6
0	6
0	6
0	6
1	6
0	6
0	6
0	6
0	6
0	6
0	6
0	6
0	6
0	6
0	6

## Sheet: 4-atmKA
foci	region
0	1
0	1
0	1
0	1
0	1
0	1
0	1
0	1
0	1
0	1
0	1
0	1
0	1
0	1
0	1
0	1
0	1
0	1
0	1
0	1
0	1
0	1
0	1
0	1
0	1
0	1
0	1
0	1
0	1
0	1
0	1
0	1
0	1
0	1
0	1
0	1
0	1
0	1
0	1
0	1
0	1
0	1
1	1
0	1
0	1
0	1
0	1
0	1
0	1
0	1
0	1
0	1
0	1
0	1
0	1
0	1
0	1
0	1
0	1
0	1
0	1
0	1
0	1
0	1
0	1
0	1
0	1
0	1
0	1
0	1
0	1
0	1
0	1
0	1
0	1
0	1
0	1
0	1
0	1
0	1
0	1
0	1
0	1
0	1
0	1
0	1
0	1
1	1
0	1
0	1
0	1
0	1
0	1
1	1
0	1
0	1
0	1
0	1
0	1
0	1
0	1
0	1
0	1
0	1
0	1
0	1
0	1
0	1
0	1
0	1
0	1
0	1
0	1
0	1
0	1
0	1
0	1
0	1
0	1
0	1
0	1
0	1
0	1
0	1
0	1
0	1
0	1
0	1
0	1
0	1
1	1
0	1
0	1
0	1
0	1
0	1
0	1
0	1
0	1
0	1
0	1
0	1
0	1
0	1
0	1
0	1
0	1
0	1
0	1
0	1
0	1
0	1
0	1
0	1
0	1
0	1
0	1
0	1
0	1
0	1
0	1
0	1
0	1
0	1
0	1
0	1
0	1
0	1
0	1
0	1
0	1
0	1
0	1
0	1
0	1
0	1
0	1
0	1
0	1
0	1
0	1
0	1
0	1
0	1
0	1
0	1
0	1
0	1
0	1
0	1
0	1
1	1
0	1
0	1
0	1
0	1
0	1
0	1
0	1
0	1
0	2
0	2
0	2
1	2
0	2
0	2
0	2
0	2
0	2
0	2
0	2
2	2
0	2
0	2
0	2
0	2
0	2
0	2
0	2
0	2
0	2
0	2
2	2
0	2
0	2
0	2
0	2
0	2
0	2
1	2
0	2
1	2
0	2
0	2
0	2
0	2
1	2
0	2
0	2
0	2
0	2
0	2
0	2
0	2
0	2
1	2
1	2
0	2
1	2
0	2
1	2
0	2
0	2
0	2
0	2
0	2
0	2
2	2
0	2
1	2
0	2
0	2
0	2
1	2
0	2
0	2
1	2
0	2
0	2
1	2
0	2
0	2
0	2
0	2
1	2
1	2
1	2
0	2
0	2
0	2
0	2
1	2
2	2
1	2
1	2
0	2
0	2
1	2
3	2
1	2
2	2
0	2
0	2
0	2
4	2
1	2
2	2
1	2
0	2
0	2
0	2
0	2
0	2
0	2
0	2
0	2
0	2
0	2
0	2
0	2
0	2
0	2
0	2
0	2
0	2
0	2
0	2
0	2
0	2
0	2
0	2
1	2
0	2
0	2
0	2
0	2
0	2
0	2
0	2
0	2
0	2
0	2
0	2
0	2
0	2
0	2
0	2
1	2
3	2
0	2
0	2
0	2
1	2
0	2
0	2
0	2
0	2
0	2
1	2
0	2
0	2
1	2
0	2
0	2
0	2
0	2
0	2
0	2
0	2
0	2
0	2
1	2
0	2
1	2
4	2
3	2
0	2
0	2
0	2
1	2
1	2
1	2
0	2
2	2
1	2
0	2
2	2
1	2
0	2
0	2
0	2
0	2
0	2
0	2
1	2
2	2
1	2
3	2
0	2
1	2
0	2
1	2
2	2
2	2
2	2
0	2
1	2
3	2
3	2
0	2
0	2
2	2
4	2
2	2
4	2
0	2
0	2
2	2
0	2
4	2
2	2
2	2
2	2
1	2
4	2
3	2
1	2
0	2
5	2
0	2
2	2
3	2
2	2
2	2
4	2
2	2
0	2
3	2
2	2
2	2
5	2
1	2
2	3
0	3
2	3
2	3
2	3
0	3
1	3
4	3
2	3
6	3
3	3
1	3
3	3
0	3
2	3
1	3
1	3
2	3
3	3
2	3
4	3
3	3
2	3
4	3
4	3
1	3
1	3
1	3
2	3
4	3
4	3
1	3
1	3
4	3
4	3
8	3
3	3
0	3
1	3
3	3
5	3
4	3
2	3
1	3
3	3
7	3
2	3
5	3
5	3
3	3
1	3
0	3
1	3
1	3
4	3
4	3
5	3
3	3
1	3
0	3
2	3
4	3
5	3
5	3
6	3
5	3
4	3
3	3
3	3
4	3
5	3
11	3
5	3
6	3
6	3
3	3
1	3
4	3
2	3
1	3
6	3
9	3
5	3
7	3
9	3
1	3
12	3
1	3
7	3
9	3
12	3
9	3
6	3
5	3
1	3
10	3
2	3
12	3
14	3
11	3
6	3
4	3
8	3
4	3
7	3
9	3
5	3
9	3
7	3
9	3
1	3
0	3
3	3
2	3
0	3
0	3
0	3
1	3
0	3
0	3
2	3
0	3
5	3
2	3
2	3
0	3
0	3
2	3
0	3
0	3
0	3
2	3
4	3
3	3
0	3
2	3
4	3
1	3
2	3
0	3
1	3
0	3
0	3
2	3
2	3
2	3
5	3
3	3
3	3
1	3
0	3
0	3
0	3
2	3
1	3
0	3
2	3
3	3
2	3
4	3
2	3
0	3
0	3
2	3
4	3
2	3
0	3
0	3
2	3
3	3
3	3
4	3
3	3
0	3
2	3
5	3
1	3
1	3
2	3
5	3
2	3
3	3
3	3
1	3
0	3
0	3
1	3
0	3
1	3
3	3
2	3
1	3
0	3
4	3
5	3
4	3
0	3
0	3
0	3
0	3
5	3
2	3
2	3
0	3
0	3
1	3
0	3
0	3
4	3
6	3
6	3
2	3
6	3
0	3
1	3
6	3
6	3
6	3
6	3
6	3
0	3
0	3
2	3
3	3
5	3
0	3
0	3
1	3
2	3
2	3
6	3
5	3
7	3
9	3
4	3
0	3
7	3
4	3
8	3
0	3
5	3
8	3
0	3
4	3
9	3
4	3
6	3
0	3
1	3
0	3
1	3
9	3
5	3
0	4
2	4
7	4
5	4
4	4
1	4
4	4
5	4
6	4
5	4
1	4
6	4
6	4
6	4
4	4
1	4
1	4
1	4
3	4
4	4
7	4
2	4
7	4
4	4
0	4
0	4
2	4
3	4
10	4
6	4
3	4
4	4
2	4
0	4
1	4
6	4
5	4
0	4
4	4
6	4
3	4
5	4
2	4
0	4
1	4
5	4
5	4
6	4
3	4
2	4
0	4
0	4
5	4
6	4
5	4
3	4
1	4
9	4
3	4
6	4
5	4
4	4
0	4
1	4
6	4
4	4
4	4
6	4
8	4
6	4
3	4
5	4
5	4
0	4
3	4
3	4
10	4
10	4
6	4
2	4
0	4
5	4
3	4
7	4
5	4
5	4
5	4
2	4
0	4
1	4
0	4
4	4
7	4
10	4
6	4
10	4
9	4
5	4
4	4
0	4
7	4
1	4
9	4
9	4
1	4
3	4
10	4
9	4
8	4
12	4
5	4
0	4
1	4
8	4
0	4
3	4
4	4
5	4
11	4
5	4
11	4
7	4
4	4
0	4
2	4
3	4
2	4
1	4
2	4
0	4
0	4
0	4
0	4
1	4
0	4
0	4
1	4
4	4
4	4
4	4
2	4
1	4
0	4
1	4
1	4
2	4
2	4
2	4
3	4
1	4
0	4
1	4
1	4
1	4
1	4
1	4
5	4
0	4
0	4
3	4
2	4
5	4
3	4
0	4
2	4
1	4
0	4
0	4
0	4
2	4
2	4
0	4
0	4
1	4
3	4
0	4
0	4
1	4
3	4
1	4
0	4
0	4
0	4
3	4
3	4
1	4
0	4
4	4
1	4
2	4
0	4
0	4
3	4
0	4
1	4
0	4
4	4
3	4
4	4
3	4
2	4
6	4
1	4
2	4
6	4
0	4
1	4
11	4
5	4
1	4
4	4
4	4
8	4
1	4
7	4
3	4
0	4
1	4
8	4
6	4
1	4
0	5
0	5
0	5
0	5
0	5
0	5
1	5
0	5
1	5
0	5
1	5
1	5
0	5
0	5
0	5
0	5
0	5
0	5
1	5
2	5
0	5
0	5
0	5
0	5
0	5
0	5
1	5
2	5
0	5
0	5
3	5
1	5
0	5
3	5
0	5
1	5
2	5
1	5
0	5
0	5
1	5
0	5
0	5
1	5
0	5
0	5
0	5
0	5
0	5
0	5
1	5
0	5
0	5
3	5
0	5
1	5
0	5
1	5
4	5
2	5
1	5
1	5
0	5
1	5
2	5
3	5
1	5
0	5
0	5
0	5
2	5
3	5
2	5
0	5
0	5
0	5
0	5
0	5
0	5
0	5
0	5
0	5
0	5
0	5
0	5
0	5
0	5
0	5
0	5
0	5
0	5
0	5
0	5
0	5
0	5
0	5
0	5
0	5
0	5
0	5
0	5
0	5
0	5
0	5
0	5
0	5
0	5
0	5
0	5
0	5
0	5
0	5
1	5
0	5
1	5
0	5
0	6
0	6
0	6
0	6
0	6
0	6
0	6
0	6
0	6
0	6
0	6
0	6
0	6
0	6
0	6
0	6
0	6
0	6
0	6
0	6
0	6
0	6
0	6
0	6
0	6
0	6
0	6
0	6
0	6
0	6
0	6
0	6
0	6
1	6
0	6
0	6
0	6
0	6
0	6
0	6
0	6
0	6
0	6
0	6
0	6
0	6
0	6

## Sheet: 4-atmSD
foci	region
0	1
0	1
0	1
0	1
0	1
0	1
0	1
0	1
0	1
0	1
0	1
0	1
0	1
0	1
0	1
0	1
0	1
0	1
0	1
1	1
0	1
0	1
0	1
0	1
0	1
0	1
0	1
0	1
0	1
0	1
0	1
0	1
0	1
0	1
0	1
0	1
0	1
0	1
0	1
0	1
0	1
0	1
0	1
1	1
0	1
0	1
0	1
0	1
0	1
0	1
0	1
0	1
0	1
0	1
0	1
0	1
0	1
0	1
0	1
0	1
0	1
0	1
0	1
0	1
0	1
0	1
0	1
0	1
0	1
0	1
0	1
0	1
0	1
0	1
0	1
0	1
0	1
0	1
0	1
0	1
0	1
0	1
0	1
0	1
0	1
0	1
0	1
0	1
0	1
0	1
0	1
0	1
0	1
0	1
0	1
0	1
0	1
0	1
0	1
0	1
0	1
0	1
0	1
0	1
0	1
0	1
0	1
0	1
0	1
0	1
0	1
0	1
0	1
0	1
0	1
0	1
0	1
0	1
0	1
0	1
0	1
0	1
0	1
0	1
0	1
0	1
0	1
0	1
0	1
0	1
0	1
0	1
1	2
0	2
0	2
1	2
0	2
1	2
1	2
0	2
0	2
0	2
0	2
2	2
2	2
1	2
0	2
0	2
0	2
1	2
0	2
1	2
0	2
1	2
1	2
1	2
0	2
0	2
0	2
0	2
0	2
0	2
0	2
1	2
0	2
0	2
1	2
2	2
1	2
2	2
1	2
1	2
1	2
2	2
1	2
0	2
0	2
1	2
1	2
2	2
2	2
1	2
1	2
0	2
1	2
3	2
0	2
1	2
2	2
0	2
4	2
3	2
2	2
1	2
0	2
2	2
0	2
2	2
0	2
1	2
2	2
1	2
0	2
0	2
1	2
1	2
3	2
0	2
3	2
1	2
3	2
0	2
1	2
2	2
3	2
1	2
0	2
2	2
3	2
0	2
6	2
3	2
2	2
2	2
2	2
0	2
0	2
1	2
1	2
2	2
3	2
3	2
2	2
1	2
1	2
1	2
4	2
6	2
1	2
2	2
2	2
3	2
1	2
4	2
2	2
1	2
0	2
1	2
2	2
1	2
1	2
1	2
6	2
0	2
0	2
0	2
0	2
0	2
0	2
0	2
0	2
0	2
0	2
0	2
0	2
0	2
0	2
0	2
0	2
0	2
0	2
0	2
0	2
0	2
0	2
1	2
1	2
0	2
0	2
0	2
0	2
0	2
0	2
0	2
0	2
0	2
1	2
0	2
0	2
0	2
0	2
0	2
0	2
0	2
0	2
0	2
0	2
0	2
0	2
0	2
0	2
0	2
0	2
0	2
0	2
0	2
0	2
0	2
0	2
0	2
0	2
1	2
0	2
0	2
0	2
1	2
2	2
0	2
0	2
1	2
1	2
1	2
0	2
1	2
2	2
1	2
0	2
0	2
1	2
1	2
4	3
0	3
1	3
3	3
1	3
3	3
5	3
4	3
2	3
4	3
3	3
1	3
1	3
2	3
2	3
4	3
4	3
3	3
2	3
1	3
1	3
1	3
1	3
3	3
2	3
0	3
3	3
1	3
3	3
4	3
2	3
1	3
2	3
5	3
2	3
2	3
3	3
3	3
1	3
2	3
4	3
1	3
4	3
2	3
2	3
5	3
2	3
4	3
2	3
3	3
6	3
4	3
5	3
3	3
3	3
5	3
6	3
2	3
2	3
3	3
4	3
6	3
3	3
0	3
4	3
1	3
6	3
3	3
9	3
6	3
0	3
3	3
2	3
3	3
1	3
1	3
6	3
8	3
7	3
5	3
8	3
2	3
3	3
2	3
7	3
3	3
4	3
5	3
5	3
3	3
1	3
1	3
2	3
7	3
5	3
5	3
4	3
5	3
6	3
3	3
2	3
2	3
5	3
7	3
3	3
3	3
6	3
7	3
5	3
4	3
7	3
7	3
6	3
4	3
2	3
3	3
6	3
2	3
5	3
7	3
7	3
3	3
2	3
2	3
6	3
5	3
5	3
6	3
3	3
4	3
4	3
3	3
6	3
8	3
10	3
4	3
1	3
1	3
6	3
5	3
2	3
1	3
0	3
1	3
0	3
2	3
0	3
0	3
0	3
0	3
0	3
0	3
0	3
1	3
4	3
3	3
1	3
0	3
1	3
5	3
6	3
3	3
1	3
2	3
5	3
3	3
4	3
1	3
0	3
0	3
2	3
1	3
1	3
1	3
2	3
0	3
0	3
0	3
0	3
1	3
2	3
0	3
2	3
2	3
0	3
0	3
0	3
3	3
3	3
0	3
0	3
0	3
0	3
1	3
1	3
3	3
2	3
5	3
1	3
1	3
0	3
3	3
4	3
2	3
2	3
3	3
2	3
0	3
2	3
2	3
2	3
4	3
4	3
4	3
0	3
0	3
0	3
1	3
5	3
0	3
0	3
0	3
0	3
0	3
0	3
0	3
0	3
4	3
3	3
0	3
4	3
0	3
0	3
3	3
3	3
0	3
0	3
0	4
2	4
0	4
1	4
0	4
0	4
0	4
2	4
3	4
0	4
1	4
1	4
1	4
3	4
0	4
0	4
1	4
2	4
1	4
1	4
1	4
0	4
1	4
0	4
0	4
0	4
2	4
1	4
0	4
1	4
2	4
2	4
0	4
1	4
0	4
1	4
2	4
3	4
3	4
0	4
0	4
1	4
2	4
0	4
0	4
0	4
2	4
2	4
3	4
3	4
2	4
1	4
1	4
0	4
2	4
4	4
1	4
1	4
5	4
5	4
2	4
2	4
2	4
1	4
3	4
5	4
5	4
0	4
2	4
4	4
5	4
6	4
1	4
0	4
0	4
4	4
2	4
1	4
1	4
1	4
4	4
2	4
3	4
3	4
3	4
3	4
4	4
7	4
1	4
0	4
4	4
4	4
3	4
3	4
3	4
1	4
5	4
0	4
1	4
2	4
0	4
0	4
4	4
0	4
0	4
3	4
3	4
1	4
1	4
0	4
3	4
2	4
2	4
0	4
5	4
5	4
2	4
4	4
0	4
0	4
0	4
2	4
2	4
4	4
2	4
0	4
0	4
1	4
1	4
6	4
7	4
2	4
5	4
7	4
2	4
3	4
2	4
1	4
3	4
6	4
4	4
3	4
2	4
2	4
0	4
0	4
0	4
0	4
0	4
0	4
0	4
0	4
0	4
3	4
0	4
2	4
1	4
0	4
0	4
0	4
0	4
4	4
0	4
0	4
0	4
1	4
0	4
0	4
1	4
1	4
0	5
0	5
0	5
0	5
0	5
0	5
0	5
0	5
0	5
0	5
0	5
0	5
0	5
0	5
0	5
0	5
0	5
0	5
0	5
0	5
0	5
0	5
0	5
0	5
0	5
0	5
0	5
0	5
0	5
0	5
0	5
0	5
0	5
0	5
0	5
0	5
0	5
0	5
0	5
0	5
0	5
0	5
0	5
0	5
0	5
1	5
0	5
0	5
0	5
0	5
0	5
0	5
0	5
0	5
0	5
0	5
0	5
1	5
0	5
0	5
0	5
0	5
0	5
0	5
1	5
2	5
1	5
1	5
0	5
0	5
0	5
0	5
0	5
0	5
1	5
0	5
0	5
1	5
0	5
0	5
1	5
0	5
0	5
0	5
0	5
0	5
0	5
0	5
1	5
0	5
0	5
0	5
0	5
0	5
0	5
1	5
0	5
0	5
1	5
2	5
0	5
0	5
1	5
0	5
1	5
0	5
0	5
0	5
0	5
4	5
1	5
0	5
0	5
0	5
2	5
1	5
0	5
4	5
2	5
4	5
1	5
0	5
2	5
0	6
0	6
0	6
0	6
0	6
0	6
0	6
0	6
0	6
0	6
0	6
0	6
0	6
0	6
0	6
0	6
1	6
0	6
0	6
0	6
1	6
0	6
0	6
0	6
0	6
0	6
0	6
0	6
0	6
0	6
0	6
0	6
0	6
0	6

[truncated: 12 more sheets: 4-chk2, 4-chk2atmSD, 5C, 5E, 6C, 7A, 7B, 7D, 7F, 7G, 7H, 7J]
